# Supplementary material for: Cold suppresses virus accumulation and alters the host transcriptomic response in the turnip mosaic virus–Arabidopsis halleri system
Source: Plant Cell Physiol. 2025 Jan 18;66(4):596–615. doi: 10.1093/pcp/pcaf010 (PMC12085085; doi:10.1093/pcp/pcaf010)
Supplement: pcaf010_Supp [file pcaf010_supp.zip]

Archive with 3 entries (3 files):
- suppl_data/pcp-2024-e-00092-File003.pdf
- suppl_data/pcp-2024-e-00092-File004.xlsx
- suppl_data/pcp-2024-e-00092-File005.xlsx
