# Supplementary material for: Cold suppresses virus accumulation and alters the host transcriptomic response in the turnip mosaic virus–Arabidopsis halleri system
Source: Plant Cell Physiol. 2025 Jan 18;66(4):596–615. doi: 10.1093/pcp/pcaf010 (PMC12085085; doi:10.1093/pcp/pcaf010)
Supplement: pcaf010_Supp [file pcaf010_supp.zip › suppl_data/pcp-2024-e-00092-File004.xlsx]

## Sheet: Table S1
Table S1 Results of the permutational analysis of variance (PERMANOVA) of gene expression, testing for the effect of TuMV infection, temperature and day after inoculation (dpi).
		rpm5 ~ at2$TuMV + at2$temp + at2$day, method = "bray")
All	Source	df	SS	R2	F	Pr(>F)
	TuMV	1	0.02665	0.04298	6.3671	0.001	***
	Temperature	1	0.1162	0.18741	27.766	0.001	***
	day	1	0.04612	0.07438	11.0201	0.001	***
	Residual	103	0.43106	0.69523
	Total	106	0.62003	1
		adonis2(formula = dpi8rpm_2 ~ dpi8$TuMV + dpi8$temp, method = "bray")
dpi8	Source	df	SS	R2	F	Pr(>F)
	TuMV	1	0.015437	0.09137	3.6949	0.007	**
	Temperature	1	0.015639	0.09257	3.7433	0.006	**
	Residual	33	0.137868	0.81606
	Total	35	0.168943	1
dpi15	Source	df	SS	R2	F	Pr(>F)
	TuMV	1	0.015356	0.07522	2.9002	0.009	**
	Temperature	1	0.014062	0.06888	2.6558	0.011	*
	Residual	33	0.17473	0.8559
	Total	35	0.204148	1
dpi28	Source	df	SS	R2	F	Pr(>F)
	TuMV	1	0.015789	0.08249	3.0175	0.005	**
	Temperature	1	0.008185	0.04276	1.5642	0.137
	Residual	33	0.167444	0.87475
	Total	35	0.191419	1
R2; Percentage of variance explained
Significance is indicated in bold: * p < 0.05, **p < 0.01, *** p < 0.001

## Sheet: Table S2
Supplementary Table S2. DEGs belong to the auxin-activated signalling pathway (GO:0009734) alterd their gene expression in response to TuMV inoculation among all time points in inoculated leaves on warm a cold coition, a systemic leaf on warm coition. Log2 fold changes (TuMV/Mock) are shown when significant differential expression was detected.
Aha.v4.ID	TAIR10.ID	Gene alias of the orthologue in A. thaliana	Warm						Cold
			Inoculated leaf			Systemic leaf			Inoculated leaf			Systemic leaf
			8dpi	15dpi	28dpi	8dpi	15dpi	28dpi	8dpi	15dpi	28dpi	28dpi
g13107.t1	AT1G29420.2					-2.92022	-1.65992
g13108.t1	AT1G29450.1					-2.59395	-2.01327
g13098.t1	AT1G29490.1					-2.55003	-1.49949
g13294.t1	AT5G18060.1	SAUR23	-2.52666	-2.57036		-2.5072	-2.34244
g13292.t1	AT5G18050.1	SAUR22	-2.98163	-2.62354		-2.44009	-1.45438
g13288.t1	AT5G18020.1	SAUR20		-3.04614		-2.24371	-2.18294
g25248.t1	AT1G69160.1					-1.82936	-1.46001
g00745.t1	AT4G32280.1	IAA29	-1.99288	-1.79027		-1.72603	-1.85088	-2.90318
g10677.t1	AT5G12050.1			-2.11805		-1.6347	-1.40205
g23202.t1	AT4G14550.2	IAA14	-1.75392	-2.05087		-1.36619	-1.43827
g07829.t1	AT5G47370.1	HAT2				-1.22056			-0.902677
g18354.t1	AT2G38120.1	AUX1	-1.22527			-0.864905	-0.813176		-1.05332
g11272.t1	AT3G21640.1					1.23611
g00040.t1	AT5G17300.1	RVE1					-2.48746		1.29052	2.54297
g22190.t1	AT2G17500.1	PILS5	-1.45863				-1.52911
g07588.t1	AT5G45550.1	MOB1-like		0.61932			-1.49895
g02055.t1	AT1G04250.1	AXR3,IAA17					-1.49764		-1.50517	-1.61859
g00451.t1	AT4G34760.1	SAUR50	-1.72499				-1.39291		-1.84712
g28181.t1	AT3G27580.1						-1.38323
g02085.t1	AT1G04550.2	IAA12	-0.909228				-1.26746		-0.768871
g09232.t1	AT5G55910.1	D6PK					-1.22017		-0.560771
g06855.t1	AT3G13980.1		-1.62949	-2.16071			-1.17899
g14524.t3	AT2G01420.2	PIN4		-0.848014			-1.10617		-0.661026	-0.912402
g01327.t1	AT1G77690.1						-1.09026
g21714.t1	AT2G22670.4	IAA8					-0.935974		-0.697116
g02054.t1	AT1G04240.2	SHY2,IAA3	-1.82962				-0.92996		-1.40966		-2.29039
g22792.t1	AT3G23030.2	IAA2	-1.34693				-0.855468				-0.90503
g17564.t1	AT5G43700.1	ATAUX2-11,IAA4					-0.853294		-0.717433
g03838.t1	AT1G70940.1	PIN3	-1.55977				-0.843946		-0.934559
g08146.t1	AT1G25490.1						-0.840152
g03230.t2	AT2G33310.2	IAA13	-0.722427				-0.742558		-0.868429
g25537.t1	AT5G50320.1						0.788385
g12349.t1	AT5G63420.1						0.846545
g17345.t1	AT2G42620.1	MAX2			0.879554		0.924526
g05747.t1	AT3G12830.1						1.61131
g09943.t1	AT1G16510.1	SAUR41					2.38717		1.71121	2.67083
g07173.t1	AT5G65980.1	PILS7					4.47445		4.46011	2.39159
g06671.t1	AT3G15540.1							-1.96808
g03294.t1	AT2G33860.1	ETT,ARF3						0.92747	-0.694075
g13102.t1	AT1G29460.2	SAUR65	-1.86691
g01091.t1	AT1G75500.1	WAT1	-1.31602						-1.15061
g06225.t1	AT3G04730.1	IAA16	-0.893219	-1.88522							-1.90611
g02922.t1	AT4G37900.1	AtGRDP2	1.65586							4.20597
g03796.t1	AT1G70560.1	TAA1		-1.74114	-2.34741
g17545.t1	AT5G43870.1			-1.31925					-1.20632	-1.26337
g20111.t1	AT4G14740.1			-0.987128					-0.687295
g01206.t1	AT1G76520.1	PILS3		-0.939197					0.693318		-1.20239
g30667.t1	AT1G59750.1	ARF1		-0.663434
g13864.t1	AT1G19850.1	ARF5,IAA24		0.782315					1.1891	1.05802	1.08766
g05287.t1	AT3G62980.1	TIR1		0.78537	0.73358				-0.696254
g05095.t2	AT1G10210.1	MPK1		0.795182					-0.935854	-0.942227
g31466.t1	AT5G47750.1	D6PKL2,PK5		0.957832	0.851346
g01147.t1	AT1G75950.1	SKP1		0.970763
g09088.t1	AT4G02570.1	CUL1		1.04444
g01342.t1	AT1G77850.2	ARF17		1.06604
g16442.t1	AT2G04550.1	IBR5		1.11812
g28783.t1	AT1G51950.1	IAA18		1.32527					0.770627
g04382.t1	AT4G28640.2	IAA11			-1.82404
g03856.t1	AT1G71090.1	PILS2			0.742799
g03602.t1	AT2G36910.1	ABCB1			0.754822				-0.64818
g14051.t1	AT5G25890.1	IAA28			0.791481
g28400.t1	AT4G10100.1	CNX7			1.20588
g32340.t1	AT3G23050.1	IAA7							-1.31503
g00122.t1	AT5G16530.1	PIN5							-1.30458
g05416.t1	AT3G61830.1	ARF18							-1.28946
g13698.t1	AT1G23080.1	PIN7							-1.28255
g23910.t1	AT2G21050.1	LAX2							-1.17472
g08642.t1	AT3G28860.1	ABCB19							-1.01799
g10906.t1	AT5G60450.1	ARF4							-0.810588
g07398.t1	AT5G65670.1	IAA9							-0.781264
g04109.t1	AT1G73590.1	PIN1							-0.75904
g22761.t1	AT3G22810.1								-0.728597
g04866.t1	AT1G12110.1	NRT1.1							-0.703772
g10430.t1	AT4G23980.1	ARF9							-0.689884
g19373.t1	AT5G03280.1	EIN2							-0.625508
g22872.t1	AT3G59280.1	TXR1							0.579095
g27892.t1	AT5G01990.1	PILS6							0.728818
g09826.t1	AT2G45210.1	SAUR36							1.71039
g09391.t1	AT5G54510.1	DFL1							1.86693	2.35237
g09624.t1	AT2G47000.1	ABCB4							3.02437	2.80885
g28614.t1	AT5G01240.1	LAX1								-0.934676
g04216.t1	AT4G30080.1	ARF16									-0.960603
g28323.t1	AT5G42190.1	ASK2									0.876978

## Sheet: Table S3
Supplementary Table S3. List of constant DEGs detected among all time points (8dpi, 15dpi and 28dpi) in inoculated leaves on warm and cold condition, and systemic leaf on warm condition. DGEs with FDR < 0.05 are listed in descending order of mean -log10 FDR. Log2 fold changes (TuMV/Mock) are shown. Temperature specific DEGs are the genes which were consistently up-/down-regulated in one temperatu…
		Gene ID for Arabidopsis halleri	AGI code forArabidopsis thaliana orthologue	Short description of the orthologue in A. thaliana	Gene alias of the orthologue in A. thaliana	8dpi		15dpi		28dpi		mean(log2FC)	mean(-log10 FDR)		common DEGs between inoculated and systemic leaves in the warm	Temperature specific DEGs
						log2FC	-log10(FDR)	log2FC	-log10(FDR)	log2FC	-log10(FDR)			Max(-log10 FDR)
Inoculated leaf Warm	1	g07896	AT2G31380.1	salt tolerance homologue	STH,BBX25,B-box domain protein 25	-1.43909	3.63341	-2.89037	18.4965	1.29496	1.67368	-1.0115	7.93454	18.4965
	2	g11168	AT3G20810.2	2-oxoglutarate (2OG) and Fe(II)-dependent oxygenase superfamily protein	JMJD5,JMJ30,Jumonji C domain-containing protein 30	2.54647	11.8857	2.82078	8.13936	0.879209	2.2799	2.08215	7.43499	11.8857
	3	g04975	AT1G11210.1	cotton fiber protein, putative (DUF761)		1.15254	2.2072	2.52034	13.8331	0.902796	1.49147	1.52523	5.84391	13.8331		〇
	4	g07284	AT5G67030.1	zeaxanthin epoxidase (ZEP) (ABA1)	ABA1,ATABA1,ARABIDOPSIS THALIANA ABA DEFICIENT 1,ATZEP,ARABIDOPSIS THALIANA ZEAXANTHIN EPOXIDASE,IBS3,IMPAIRED IN BABA-INDUCED STERILITY 3,LOS6,LOW EXPRESSION OF OSMOTIC STRESS-RESPONSIVE GENES 6,NPQ2,NON-PHOTOCHEMICAL QUENCHING 2,ZEP,ZEAXANTHIN EPOXIDASE	-1.09664	4.30582	-1.46125	6.93635	-1.37051	4.82135	-1.30947	5.35451	6.93635		〇
	5	g04729	AT1G13340.1	Regulator of Vps4 activity in the MVB pathway protein	IST1-LIKE 6, ISTL6	1.86438	4.01395	2.23653	8.34171	1.32187	2.29221	1.80759	4.88262	8.34171	〇
	6	g12622	AT2G40340.6	Integrase-type DNA-binding superfamily protein	DREB2C	1.72754	3.44631	2.29192	9.1947	-0.905466	1.60678	1.038	4.74926	9.1947
	7	g17621	AT1G32900.1	UDP-Glycosyltransferase superfamily protein	GBSS1	-1.45258	4.5465	-2.05958	6.09389	-1.01557	2.28601	-1.50924	4.3088	6.09389
	8	g03015	AT4G37050.1	PATATIN-like protein 4	PLP4,AtPLAIVC,phospholipase A IVC,PLA V,PLAIII%7Bbeta%7D,patatin-related phospholipase III beta	2.61551	4.21771	2.33042	4.84485	2.21866	3.72504	2.3882	4.26253	4.84485
	9	g22150	AT5G42900.1	cold regulated protein 27	COR27	3.32317	7.47563	2.51162	2.3546	-1.25799	2.57518	1.5256	4.13514	7.47563	〇
	10	g15886	AT5G48250.1	B-box type zinc finger protein with CCT domain-containing protein	BBX8	1.43443	7.07498	1.41267	3.4273	-0.802489	1.79405	0.681537	4.09878	7.07498
	11	g02534	AT3G02380.1	CONSTANS-like 2	COL2,ATCOL2,CONSTANS-LIKE 2,BBX3,B-box domain protein 3	-2.05745	4.29887	-2.19779	5.66831	1.20707	1.4187	-1.01606	3.7953	5.66831
	12	g26986	AT1G64500.1	Glutaredoxin family protein		-1.19356	2.36025	-1.02042	2.07507	2.42786	5.61311	0.0712907	3.34948	5.61311
	13	g14800	AT1G68050.1	flavin-binding kelch repeat F box 1	FKF1,ADO3	1.46626	3.21518	1.70184	3.87734	-1.16075	2.88894	0.669114	3.32715	3.87734
	14	g16854	AT5G57630.1	CBL-interacting protein kinase 21	CIPK21,SnRK3.4,SNF1-RELATED PROTEIN KINASE 3.4	1.28621	4.53538	0.82455	2.57432	-0.876464	2.44151	0.411433	3.18374	4.53538
	15	g07707	AT5G40060.1	Disease resistance protein (NBS-LRR class) family		-1.15496	1.88584	-1.48025	2.17683	-2.51239	5.16891	-1.71586	3.07719	5.16891
	16	g13461	AT1G21050.2	MIZU-KUSSEI-like protein (Protein of unknown function, DUF617)		-1.42007	2.69125	-1.95231	4.63437	-1.17997	1.6692	-1.51745	2.99827	4.63437
	17	g29030	AT5G40010.1	AAA-ATPase 1	AATP1,ASD,ATPase-in-Seed-Development	2.42405	2.51826	2.248	4.60445	1.5614	1.68899	2.07782	2.93724	4.60445
	18	g09111	AT4G02370.1	pectinesterase (Protein of unknown function, DUF538)		1.21931	3.06951	1.40332	4.20666	-0.823952	1.43192	0.599558	2.9027	4.20666
	19	g15410	AT4G19170.1	nine-cis-epoxycarotenoid dioxygenase 4	NCED4,CCD4,carotenoid cleavage dioxygenase 4	-1.1073	2.08293	-2.11662	3.88522	-1.62523	2.37554	-1.61638	2.78123	3.88522
	20	g19452	AT5G02490.1	Heat shock protein 70 (Hsp 70) family protein	ATHSP70-2, HSP70-2	1.48005	2.57715	1.557	4.19562	0.871513	1.34324	1.30286	2.70534	4.19562
	21	g11279	AT3G21710.2	transmembrane protein	VUP1,VASCULAR-RELATED UNKNOWN PROTEIN 1	2.35141	4.00596	1.53841	2.41402	1.31348	1.3337	1.73443	2.58456	4.00596
	22	g07486	AT5G64850.1	sorbin/SH3 domain protein		-1.08562	1.31831	0.724979	1.74461	1.69909	4.31271	0.44615	2.45854	4.31271
	23	g22663	AT2G18790.1	phytochrome B	PHYB,HY3,OOP1,OUT OF PHASE 1	-1.13797	3.85613	-0.92632	2.12626	-0.79907	1.34221	-0.954453	2.44153	3.85613
	24	g17188	AT4G16780.1	homeobox protein 2	HB-2,ATHB-2,homeobox protein 2,ATHB2,ARABIDOPSIS THALIANA HOMEOBOX PROTEIN 2,HAT4	-1.34273	2.33938	-1.53126	2.52724	-1.52954	2.33108	-1.46785	2.39923	2.52724		〇
	25	g08043	AT2G07045.1			-1.25911	2.92398	1.20375	2.7428	1.07973	1.41117	0.341459	2.35932	2.92398
	26	g01403	AT1G78410.1	VQ motif-containing protein		2.30968	2.90392	1.29779	1.40766	-1.83959	2.52993	0.589293	2.2805	2.90392
	27	g08216	AT5G52900.1	membrane-associated kinase regulator	MAKR6	-2.22726	3.56801	-1.28613	1.82066	-1.52152	1.31038	-1.67831	2.23301	3.56801
	28	g22461	AT5G41550.1	Disease resistance protein (TIR-NBS-LRR class) family		0.948621	1.31761	1.22154	3.23467	1.17583	1.87608	1.11533	2.14279	3.23467		〇
	29	g16858	AT5G57660.1	CONSTANS-like 5	COL5,ATCOL5,BBX6,B-box domain protein 6	-0.872282	1.54962	-1.11162	2.23999	-1.13777	2.09179	-1.04056	1.96047	2.23999		〇
	30	g12237	AT5G62470.2	myb domain protein 96	MYB96,ATMYB96,MYB DOMAIN PROTEIN 96,MYBCOV1	-1.23908	1.83527	-1.72705	1.57294	-1.93934	1.86647	-1.63516	1.75823	1.86647
	31	g10235	AT4G25840.1	glycerol-3-phosphatase 1	GPP1	0.917936	1.63722	-1.52639	1.87616	-1.56474	1.47736	-0.724396	1.66358	1.87616
	32	g04197	AT4G30270.1	xyloglucan endotransglucosylase/hydrolase 24	XTH24,MERI-5,MERISTEM 5,MERI5B,meristem-5,SEN4,SENESCENCE 4	-1.51901	1.95351	-0.839649	1.663	0.703138	1.33983	-0.551842	1.65212	1.95351
Systemic leaf Warm	1	g22150	AT5G42900.1	cold regulated protein 27	COR27	3.87004	10.4646	5.6944	29.719	-1.20801	1.56261	2.78547	13.9154	29.719	〇
	2	g28191	AT3G27690.2	photosystem II light harvesting complex protein 2.3	LHCB2.3,LHCB2.4,LHCB2,LIGHT-HARVESTING CHLOROPHYLL B-BINDING 2	-1.39821	1.46998	-2.10339	8.43771	-2.41092	2.07659	-1.97084	3.99476	8.43771		〇
	3	g04729	AT1G13340.1	Regulator of Vps4 activity in the MVB pathway protein	IST1-LIKE 6, ISTL6	2.19794	2.05797	2.31924	6.16685	1.43778	1.32591	1.98499	3.18358	6.16685	〇
	4	g00745	AT4G32280.1	indole-3-acetic acid inducible 29	IAA29	-1.72603	1.53239	-1.85088	5.43771	-2.90318	1.82589	-2.16003	2.93199	5.43771		〇
	5	g00604	AT4G33467.1	hypothetical protein		4.86654	1.63988	6.31988	5.07676	-2.41123	1.37786	2.92506	2.69816	5.07676
	6	g02796	AT4G39190.1	nucleolar-like protein		1.40084	3.61286	1.49669	4.767	1.80482	3.6012	1.56745	3.99369	4.767		〇
	7	g14621	AT2G02230.1	phloem protein 2-B1	PP2-B1,AtPP2-B1,phloem protein 2-B1	1.59884	3.34393	1.34366	4.16494	1.69577	3.54659	1.54609	3.68515	4.16494
	8	g17701	AT1G33600.1	Leucine-rich repeat (LRR) family protein		2.31151	3.94258	0.914381	2.28208	-1.58132	2.13929	0.548193	2.78799	3.94258
	9	g10976	AT5G59820.1	C2H2-type zinc finger family protein	RHL41,AtZAT12,ZAT12	2.55278	3.82606	1.29583	2.63845	1.41093	3.15477	1.75318	3.20643	3.82606
	10	g13103	AT1G29465.1	transmembrane protein		-1.13788	1.64018	-1.23504	1.90155	-2.28088	3.54659	-1.55127	2.36277	3.54659		〇
	11	g13330	AT5G17760.1	P-loop containing nucleoside triphosphate hydrolases superfamily protein		1.1381	2.90579	1.07052	3.12957	1.03665	1.81552	1.08176	2.61696	3.12957		〇
	12	g18453	AT2G38860.2	Class I glutamine amidotransferase-like superfamily protein	YLS5	2.65381	2.77453	1.40461	1.62113	-1.8039	1.49921	0.751507	1.96496	2.77453
	13	g02625	AT3G01450.1	ARM repeat superfamily protein		1.19892	1.45536	1.32394	2.53387	1.24217	1.74374	1.25501	1.91099	2.53387		〇
	14	g29523	AT5G40390.1	Raffinose synthase family protein	SIP1,RS5,raffinose synthase 5	-1.20371	2.0129	-1.0264	1.3112	-1.86414	1.91051	-1.36475	1.74487	2.0129
	15	g12159	AT5G19875.1	transmembrane protein		-1.19175	1.67133	-0.818075	1.74633	1.01708	1.48726	-0.330916	1.63497	1.74633
Inoculated leaf Cold	1	g03063	AT4G36610.1	alpha/beta-Hydrolases superfamily protein		4.8333	14.5935	3.77757	5.38147	2.85503	2.13195	3.82197	7.36896	14.5935
	2	g21732	AT4G21440.1	MYB-like 102	MYB102,ATM4,A. THALIANA MYB 4,ATMYB102,MYB-like 102	3.12203	9.9914	3.39526	6.95403	2.93427	2.87338	3.15052	6.60627	9.9914		〇
	3	g09421	AT5G54230.1	myb domain protein 49	MYB49,AtMYB49,myb domain protein 49	3.21808	10.2306	4.38967	7.04783	2.77464	1.87583	3.4608	6.38476	10.2306
	4	g30789	AT1G54540.1	Late embryogenesis abundant (LEA) hydroxyproline-rich glycoprotein family		3.77044	8.94692	3.41659	6.48136	3.2718	2.59234	3.48628	6.00688	8.94692
	5	g25546	AT5G50360.1	von willebrand factor A domain protein		3.38351	6.09366	4.13867	8.22019	2.40473	1.87932	3.30897	5.39772	8.22019
	6	g19126	AT5G09530.1	hydroxyproline-rich glycoprotein family protein	PELPK1,PRP10,proline-rich protein 10	3.31183	4.45469	3.89427	9.13675	2.76883	2.2558	3.32498	5.28241	9.13675
	7	g22740	AT3G22620.1	Bifunctional inhibitor/lipid-transfer protein/seed storage 2S albumin superfamily protein		4.19342	6.46218	3.50973	6.16695	2.41806	2.01031	3.37374	4.87981	6.46218
	8	g15001	AT3G50400.1	GDSL-like Lipase/Acylhydrolase superfamily protein		3.83806	8.14935	3.24095	4.52843	2.42095	1.90927	3.16665	4.86235	8.14935
	9	g00254	AT5G15190.1	hypothetical protein		2.24362	8.70997	2.18181	3.501	1.90603	1.85141	2.11049	4.68746	8.70997
	10	g19341	AT5G13580.1	ABC-2 type transporter family protein	ABCG6	3.53515	4.84164	4.02558	6.51585	2.5263	2.62205	3.36234	4.65984	6.51585
	11	g11367	AT3G53600.1	C2H2-type zinc finger family protein	ZAT18	4.51769	5.2204	5.11062	6.53994	2.64528	1.5626	4.0912	4.44098	6.53994
	12	g17337	AT2G42560.1	late embryogenesis abundant domain-containing protein / LEA domain-containing protein	LEA25	4.81058	7.89963	4.59046	3.3655	3.48557	1.88409	4.29554	4.38308	7.89963
	13	g22409	AT5G41040.1	HXXXD-type acyl-transferase family protein	RWP1,ASFT,aliphatic suberin feruloyl-transferase,HHT,hydroxycinnamoyl- CoA:%26omega%3B-hydroxyacid O-hydroxycinnamoyltransferase	3.44474	5.22841	3.09742	5.0209	2.19606	1.69225	2.91274	3.98052	5.22841
	14	g02401	AT1G07430.1	highly ABA-induced PP2C protein 2	HAI2,AIP1,AKT1 interacting protein phosphatase 1,AtAIP1,HON,HONSU (Korean for abnormal drowsiness)	2.36645	5.13787	2.6891	4.41349	2.06851	2.27564	2.37468	3.94233	5.13787
	15	g15220	AT1G49450.1	Transducin/WD40 repeat-like superfamily protein		2.23347	6.01323	1.71038	2.60889	1.63297	2.0461	1.85894	3.55607	6.01323
	16	g21697	AT2G22510.1	hydroxyproline-rich glycoprotein family protein		2.86732	2.0115	3.41545	5.6245	3.26358	2.5221	3.18212	3.38603	5.6245
	17	g24637	AT5G39050.1	HXXXD-type acyl-transferase family protein	PMAT1	1.41684	4.55129	1.63408	3.24342	-2.15661	2.30519	0.298103	3.36663	4.55129
	18	g19125	AT5G09520.1	hydroxyproline-rich glycoprotein family protein	PELPK2	3.77876	3.56639	3.44178	4.78963	2.69358	1.69225	3.30471	3.34942	4.78963
	19	g05368	AT3G62260.2	Protein phosphatase 2C family protein		1.57026	6.284	1.22921	1.9768	1.17159	1.69225	1.32369	3.31768	6.284
	20	g02371	AT1G07160.1	Protein phosphatase 2C family protein		1.9595	2.53649	3.15743	4.77033	2.30475	2.15735	2.4739	3.15473	4.77033
	21	g03721	AT1G69870.1	nitrate transporter 1.7	NRT1.7,AtNPF2.13,NPF2.13,NRT1/ PTR family 2.13	0.992543	3.84091	1.3904	2.73402	-1.94166	2.678	0.147095	3.08431	3.84091
	22	g18367	AT2G38250.1	Homeodomain-like superfamily protein		1.68271	5.96658	1.19598	1.78193	1.14591	1.4326	1.34153	3.06037	5.96658
	23	g15225	AT1G49450.1	Transducin/WD40 repeat-like superfamily protein		2.77535	5.30103	2.15007	1.90698	1.71437	1.87583	2.21326	3.02795	5.30103
	24	g17338	AT2G42570.1	TRICHOME BIREFRINGENCE-LIKE 39	TBL39	1.81965	5.72125	1.10618	2.01444	1.31535	1.34104	1.41372	3.02558	5.72125		〇
	25	g05895	AT3G11430.1	glycerol-3-phosphate acyltransferase 5	GPAT5,ATGPAT5,GLYCEROL-3-PHOSPHATE sn-2-ACYLTRANSFERASE 5	2.79538	2.56716	3.81998	4.51146	2.52289	1.74454	3.04608	2.94106	4.51146
	26	g18352	AT2G38110.1	glycerol-3-phosphate acyltransferase 6	GPAT6,ATGPAT6,GLYCEROL-3-PHOSPHATE sn-2-ACYLTRANSFERASE 6	2.54689	3.16	2.65716	3.76491	2.17437	1.74038	2.45947	2.88843	3.76491
	27	g09000	AT4G03400.1	Auxin-responsive GH3 family protein	DFL2,GH3-10	-0.895964	2.94199	-1.3463	3.87517	-1.04089	1.5884	-1.09438	2.80185	3.87517
	28	g07759	AT5G46910.1	Transcription factor jumonji (jmj) family protein / zinc finger (C5HC2 type) family protein		1.3313	3.91053	1.40876	2.77017	1.34862	1.55492	1.36289	2.74521	3.91053		〇
	29	g09506	AT2G48130.1	Bifunctional inhibitor/lipid-transfer protein/seed storage 2S albumin superfamily protein		2.44565	2.29042	3.0183	4.2332	2.50838	1.44821	2.65744	2.65728	4.2332
	30	g19238	AT5G14570.1	high affinity nitrate transporter 2.7	NRT2.7,ATNRT2.7,high affinity nitrate transporter 2.7	-1.00971	2.85852	-1.4049	3.2334	-1.13997	1.5626	-1.18486	2.55151	3.2334		〇
	31	g05932	AT3G11110.1	RING/U-box superfamily protein		-1.42509	4.77989	-1.25662	1.40762	-1.57403	1.36287	-1.41858	2.5168	4.77989
	32	g24888	AT1G54100.1	aldehyde dehydrogenase 7B4	ALDH7B4	1.13403	4.24336	1.47228	1.65541	-1.60854	1.46991	0.332589	2.45623	4.24336
	33	g02581	AT3G01060.1	lysine-tRNA ligase		-0.752498	2.68475	-0.873054	2.23775	-1.11675	2.0461	-0.914099	2.32287	2.68475
	34	g06668	AT3G15570.1	Phototropic-responsive NPH3 family protein		-1.19955	3.60587	-0.979227	1.82534	-0.982479	1.34166	-1.05375	2.25762	3.60587
	35	g13864	AT1G19850.1	Transcriptional factor B3 family protein / auxin-responsive factor AUX/IAA-like protein	MP,ARF5,AUXIN RESPONSE FACTOR 5,IAA24,indole-3-acetic acid inducible 24	1.1891	3.55959	1.05802	1.32737	1.08766	1.85387	1.1116	2.24694	3.55959
	36	g26238	AT2G27310.1	F-box family protein		1.33232	2.82377	0.975068	1.38724	2.04587	2.33677	1.45109	2.18259	2.82377
	37	g00586	AT4G33610.1	glycine-rich protein		2.67182	2.08327	2.8574	2.76391	2.69482	1.44294	2.74134	2.09671	2.76391
	38	g18700	AT1G63180.1	UDP-D-glucose/UDP-D-galactose 4-epimerase 3	UGE3	1.08767	3.00073	1.44128	1.87313	-1.31918	1.34166	0.403255	2.07184	3.00073
	39	g17675	AT1G33480.1	RING/U-box superfamily protein		-0.845047	2.16659	1.23139	1.31508	-1.45223	1.80789	-0.355298	1.76319	2.16659
	40	g07796	AT5G47120.1	BAX inhibitor 1	BI1,ATBI-1,ARABIDOPSIS BAX INHIBITOR 1,ATBI1,BAX inhibitor 1,BI-1	0.696998	2.2773	0.777724	1.60574	0.839534	1.36287	0.771419	1.74863	2.2773
	41	g00929	AT4G30720.1	FAD/NAD(P)-binding oxidoreductase family protein	PDE327	-0.71594	2.51758	-0.784983	1.37035	-0.906871	1.31815	-0.802598	1.73536	2.51758		〇
	42	g17916	AT5G27760.1	Hypoxia-responsive family protein		0.834223	2.22569	1.15954	1.43518	-1.55828	1.50951	0.145161	1.72346	2.22569
	43	g03543	AT2G36380.1	pleiotropic drug resistance 6	ABCG34,ATPDR6,PLEIOTROPIC DRUG RESISTANCE 6,PDR6,pleiotropic drug resistance 6	1.18619	2.37625	1.68362	1.33373	-1.59917	1.32718	0.423546	1.67905	2.37625
	44	g16901	AT5G58070.1	temperature-induced lipocalin	TIL,ATTIL,TEMPERATURE-INDUCED LIPOCALIN	0.622674	1.40694	0.838887	1.78031	0.899277	1.81579	0.786946	1.66768	1.81579
	45	g17259	AT2G41940.1	zinc finger protein 8	ZFP8	-1.17787	1.85926	-1.1129	1.49439	-1.4585	1.63705	-1.24976	1.66357	1.85926
	46	g02960	AT4G37590.1	Phototropic-responsive NPH3 family protein	NPY5,MEL1,MAB4/ENP/NPY1-LIKE 1	-0.587494	1.97335	-0.818037	1.65541	-0.96755	1.34619	-0.791027	1.65832	1.97335
	47	g20456	AT3G52710.1	hypothetical protein		0.725733	1.50332	1.125	1.70957	1.05885	1.34166	0.969861	1.51818	1.70957
	48	g01514	AT1G79470.1	Aldolase-type TIM barrel family protein		0.53409	1.40237	0.953536	1.4704	-1.17017	1.36379	0.10582	1.41219	1.4704

## Sheet: Table S4
Supplementary Table S4. GO (gene ontology) analyses for constant DEGs among all time points for inoculated leaves in the warm and cold, and for systemic leaf in the warm. There was no enriched GO for constant DEGs in inoculated leaves in the warm. Adjusted P < 0.05. DGEs with adjusted P < 0.05 arelisted in the ascending order of P value.
Data set	ID	Description	Number of DEGsa	Ab	Bc	Ud	FDR (Adjusted P-value)
Inoculated leaf Cold	GO:0010345	Suberin biosynthetic process	3	45	16	21138	0.0357974
Systemic leaf Warm	GO:0010114	Response to red light	3	13	60	21138	0.044051
a: DEGs in the corresponding GO
b: Total numbers of DEGs in data set
c: Genes in the corresponding GO
d: Total number of annotated genes
