# Supplementary material for: Cold suppresses virus accumulation and alters the host transcriptomic response in the turnip mosaic virus–Arabidopsis halleri system
Source: Plant Cell Physiol. 2025 Jan 18;66(4):596–615. doi: 10.1093/pcp/pcaf010 (PMC12085085; doi:10.1093/pcp/pcaf010)
Supplement: pcaf010_Supp [file pcaf010_supp.zip › suppl_data/pcp-2024-e-00092-File005.xlsx]

## Sheet: 8H
List of differentially expressed genes (DEGs) between TuMV-inoculated and mock-inoculated plants in inoculated leaves under warm condition at 8 dpi. DEGs are listed in descending order of -log10 FDR value. Log2 fold changes (TuMV/Mock) are also shown.
Gene ID for Arabidopsis halleri	AGI code for Arabidopsis thaliana orthologue	Short description of the orthologue in A. thaliana	Gene alias of the orthologue in A. thaliana	log2FC	-log10(FDR)
g31878.t1	AT3G07650.1	CONSTANS-like 9	COL9,BBX7,B-box domain protein 7	2.60983	17.8869
g12727.t1	AT3G46640.3	Homeodomain-like superfamily protein	PCL1,LUX,LUX ARRHYTHMO	2.98479	14.29
g20180.t1	AT4G15248.1	B-box type zinc finger family protein	BBX30	-2.29569	14.29
g09640.t1	AT2G46830.1	circadian clock associated 1	CCA1,AtCCA1	-2.22857	12.3698
g11168.t1	AT3G20810.2	2-oxoglutarate (2OG) and Fe(II)-dependent oxygenase superfamily protein	JMJD5,JMJ30,Jumonji C domain-containing protein 30	2.54647	11.8857
g16534.t1	AT3G58550.1	Bifunctional inhibitor/lipid-transfer protein/seed storage 2S albumin superfamily protein		5.00249	9.16349
g22740.t1	AT3G22620.1	Bifunctional inhibitor/lipid-transfer protein/seed storage 2S albumin superfamily protein		3.5897	8.52988
g10811.t1	AT5G61380.1	CCT motif -containing response regulator protein	TOC1,APRR1,AtTOC1,TIMING OF CAB EXPRESSION 1,PRR1,PSEUDO-RESPONSE REGULATOR 1	2.07629	7.78761
g15001.t1	AT3G50400.1	GDSL-like Lipase/Acylhydrolase superfamily protein		4.74485	7.73281
g00544.t1	AT4G33980.2	hypothetical protein		2.3213	7.72724
g22150.t1	AT5G42900.1	cold regulated protein 27	COR27	3.32317	7.47563
g31810.t1	AT1G07050.2	CCT motif family protein		2.78783	7.40253
g21697.t1	AT2G22510.1	hydroxyproline-rich glycoprotein family protein		3.99372	7.38881
g23915.t1	AT2G21100.1	Disease resistance-responsive (dirigent-like protein) family protein		5.63564	7.27348
g22409.t1	AT5G41040.1	HXXXD-type acyl-transferase family protein	RWP1,ASFT,aliphatic suberin feruloyl-transferase,HHT,hydroxycinnamoyl- CoA:%26omega%3B-hydroxyacid O-hydroxycinnamoyltransferase	3.30441	7.169
g15886.t1	AT5G48250.1	B-box type zinc finger protein with CCT domain-containing protein	BBX8	1.43443	7.07498
g11469.t1	AT3G54500.3	agglutinin-like protein	LNK2,night light-inducible and clock-regulated 2	-1.66926	7.05832
g19121.t1	AT5G09480.1	hydroxyproline-rich glycoprotein family protein		3.90282	6.95002
g14699.t1	AT1G68850.1	Peroxidase superfamily protein		4.03229	6.95002
g12624.t1	AT2G40370.1	laccase 5	LAC5	4.38284	6.75283
g04140.t1	AT1G73870.1	B-box type zinc finger protein with CCT domain-containing protein	BBX16,COL7,CONSTANS-LIKE 7	-2.22996	6.6794
g11770.t1	AT3G07970.1	Pectin lyase-like superfamily protein	QRT2	4.07024	6.44146
g30789.t1	AT1G54540.1	Late embryogenesis abundant (LEA) hydroxyproline-rich glycoprotein family		4.31155	6.44035
g32273.t1	AT4G26555.1	FKBP-like peptidyl-prolyl cis-trans isomerase family protein		7.45569	6.44035
g25269.t1	AT5G24080.2	Protein kinase superfamily protein		3.73259	6.38601
g18388.t1	AT2G38380.1	Peroxidase superfamily protein		2.76928	6.14507
g14543.t1	AT2G01580.1	transmembrane protein		3.56652	5.98118
g26865.t1	AT3G44540.1	fatty acid reductase 4	FAR4	4.53748	5.80805
g02937.t1	AT4G37760.1	squalene epoxidase 3	SQE3	-1.59164	5.7842
g01481.t1	AT1G79180.2	myb domain protein 63	MYB63,ATMYB63,MYB DOMAIN PROTEIN 63	2.67436	5.7247
g11235.t1	AT3G21330.1	basic helix-loop-helix (bHLH) DNA-binding superfamily protein		-3.9632	5.70654
g04535.t1	AT4G27310.1	B-box type zinc finger family protein	BBX28	-2.44158	5.63848
g20367.t1	AT3G53510.1	ABC-2 type transporter family protein	ABCG20	3.29914	5.6255
g00987.t1	AT1G74460.1	GDSL-like Lipase/Acylhydrolase superfamily protein		4.31831	5.6255
g09644.t1	AT2G46790.1	pseudo-response regulator 9	PRR9,APRR9,Arabidopsis pseudo-response regulator 9,TL1,TOC1-LIKE PROTEIN 1	-2.36956	5.6255
g03063.t1	AT4G36610.1	alpha/beta-Hydrolases superfamily protein		3.6464	5.50389
g19125.t1	AT5G09520.1	hydroxyproline-rich glycoprotein family protein	PELPK2	3.18234	5.46354
g00586.t1	AT4G33610.1	glycine-rich protein		3.45133	5.46354
g29324.t1	AT2G15890.1	maternal effect embryo arrest 14	MEE14	1.62615	5.41218
g21976.t1	AT2G18370.1	Bifunctional inhibitor/lipid-transfer protein/seed storage 2S albumin superfamily protein		3.68691	5.38348
g27726.t1	AT5G23190.1	cytochrome P450%2C family 86%2C subfamily B%2C polypeptide 1	CYP86B1	3.29587	5.3494
g19126.t1	AT5G09530.1	hydroxyproline-rich glycoprotein family protein	PELPK1,PRP10,proline-rich protein 10	2.95129	5.22731
g30388.t1	AT5G50100.1	Putative thiol-disulfide oxidoreductase DCC		-1.46412	5.13126
g09507.t1	AT2G48140.1	Bifunctional inhibitor/lipid-transfer protein/seed storage 2S albumin superfamily protein	EDA4	4.46064	5.06861
g06095.t1	AT3G09600.1	Homeodomain-like superfamily protein	RVE8,LCL5,LHY-CCA1-LIKE5	-1.84622	5.05196
g08705.t1	AT2G23540.1	GDSL-like Lipase/Acylhydrolase superfamily protein		3.5916	5.00015
g09601.t1	AT2G47200.1	hypothetical protein		3.5972	4.96727
g00114.t1	AT5G16570.1	glutamine synthetase 1%3B4	GLN1%3B4	3.87328	4.94051
g16986.t1	AT5G58770.1	Undecaprenyl pyrophosphate synthetase family protein	cPT4,AtcPT4	-1.56637	4.64431
g09263.t1	AT5G55620.1	hypothetical protein		-1.96276	4.62266
g10681.t1	AT5G12110.1	elongation factor 1-beta 1		-1.09565	4.58255
g25126.t1	AT5G49350.1	Glycine-rich protein family		3.74249	4.5764
g17621.t1	AT1G32900.1	UDP-Glycosyltransferase superfamily protein	GBSS1	-1.45258	4.5465
g12123.t1	AT5G19530.1	S-adenosyl-L-methionine-dependent methyltransferases superfamily protein	ACL5	-2.284	4.5465
g06059.t1	AT3G09950.1	hypothetical protein		4.19964	4.5465
g16854.t1	AT5G57630.1	CBL-interacting protein kinase 21	CIPK21,SnRK3.4,SNF1-RELATED PROTEIN KINASE 3.4	1.28621	4.53538
g29050.t1	AT3G46080.1	C2H2-type zinc finger family protein		3.00731	4.47134
g28034.t1	AT4G33610.1	glycine-rich protein		3.32483	4.44713
g21668.t1	AT2G22240.1	myo-inositol-1-phosphate synthase 2	MIPS2,ATIPS2,INOSITOL 3-PHOSPHATE SYNTHASE 2,ATMIPS2,MYO-INOSITOL-1-PHOSTPATE SYNTHASE 2	-1.59279	4.43683
g02581.t1	AT3G01060.1	lysine-tRNA ligase		-1.36378	4.42036
g29129.t1	AT5G44190.1	GOLDEN2-like 2	GLK2,ATGLK2,GPRI2,GBF'S PRO-RICH REGION-INTERACTING FACTOR 2	-1.2718	4.3959
g20611.t1	AT5G37690.1	SGNH hydrolase-type esterase superfamily protein		3.53923	4.36748
g12857.t1	AT3G47790.1	ABC2 homolog 7	ABCA8,ATATH7,ATH7,ABC2 homolog 7	3.5585	4.36066
g18020.t1	AT2G43535.1	Scorpion toxin-like knottin superfamily protein		1.72409	4.35057
g11234.t1	AT3G21320.1	EARLY FLOWERING protein		-3.04719	4.30582
g07284.t1	AT5G67030.1	zeaxanthin epoxidase (ZEP) (ABA1)	ABA1,ATABA1,ARABIDOPSIS THALIANA ABA DEFICIENT 1,ATZEP,ARABIDOPSIS THALIANA ZEAXANTHIN EPOXIDASE,IBS3,IMPAIRED IN BABA-INDUCED STERILITY 3,LOS6,LOW EXPRESSION OF OSMOTIC STRESS-RESPONSIVE GENES 6,NPQ2,NON-PHOTOCHEMICAL QUENCHING 2,ZEP,ZEAXANTHIN EPOXIDASE	-1.09664	4.30582
g16309.t1	AT5G35970.1	P-loop containing nucleoside triphosphate hydrolases superfamily protein		-1.21656	4.29887
g02534.t1	AT3G02380.1	CONSTANS-like 2	COL2,ATCOL2,CONSTANS-LIKE 2,BBX3,B-box domain protein 3	-2.05745	4.29887
g13772.t1	AT1G22400.1	UDP-Glycosyltransferase superfamily protein	UGT85A1	1.59307	4.25818
g03015.t1	AT4G37050.1	PATATIN-like protein 4	PLP4,AtPLAIVC,phospholipase A IVC,PLA V,PLAIII%7Bbeta%7D,patatin-related phospholipase III beta	2.61551	4.21771
g02214.t1	AT1G05710.10	basic helix-loop-helix (bHLH) DNA-binding superfamily protein		1.58423	4.21036
g28939.t1	AT3G28420.1	Putative membrane lipoprotein		-2.79346	4.21036
g06373.t1	AT3G05900.1	neurofilament protein-like protein		-1.38395	4.18412
g25905.t1	AT1G17870.1	ethylene-dependent gravitropism-deficient and yellow-green-like 3	EGY3,ATEGY3,ETHYLENE-DEPENDENT GRAVITROPISM-DEFICIENT AND YELLOW-GREEN-LIKE 3	-1.44098	4.11233
g19458.t1	AT5G02420.1	cyclin-dependent kinase inhibitor SMR3-like protein		2.80168	4.1113
g05800.t1	AT3G12320.1	hypothetical protein	LNK3,night light-inducible and clock-regulated 3	-1.49292	4.07197
g00174.t1	AT5G15970.1	stress-responsive protein (KIN2) / stress-induced protein (KIN2) / cold-responsive protein (COR6.6) / cold-regulated protein (COR6.6)	KIN2	-1.32955	4.05415
g00592.t1	AT4G33550.1	Bifunctional inhibitor/lipid-transfer protein/seed storage 2S albumin superfamily protein		-1.59629	4.05415
g02868.t1	AT4G39800.1	myo-inositol-1-phosphate synthase 1	MIPS1,ATIPS1,INOSITOL 3-PHOSPHATE SYNTHASE 1,ATMIPS1,MYO-INOSITOL-1-PHOSPHATE SYNTHASE 1,MI-1-P SYNTHASE	-1.77575	4.01743
g04729.t1	AT1G13340.1	Regulator of Vps4 activity in the MVB pathway protein		1.86438	4.01395
g18389.t1	AT2G38390.1	Peroxidase superfamily protein		3.86019	4.01358
g11279.t1	AT3G21710.2	transmembrane protein	VUP1,VASCULAR-RELATED UNKNOWN PROTEIN 1	2.35141	4.00596
g23891.t1	AT5G07475.1	Cupredoxin superfamily protein		3.09942	3.98248
g15485.t1	AT4G19810.1	Glycosyl hydrolase family protein with chitinase insertion domain-containing protein	ChiC	2.29775	3.98248
g20772.t1	AT3G26760.1	NAD(P)-binding Rossmann-fold superfamily protein		-2.1924	3.98248
g13094.t1	AT1G29395.1	COLD REGULATED 314 INNER MEMBRANE 1	COR413IM1,COR413-TM1,COLD REGULATED 314 THYLAKOID MEMBRANE 1,COR414-TM1,cold regulated 414 thylakoid membrane 1	-1.84659	3.96246
g08382.t1	AT5G51570.1	SPFH/Band 7/PHB domain-containing membrane-associated protein family		2.82108	3.90804
g23624.t1	AT5G44550.1	Uncharacterized protein family (UPF0497)	CASPL1B1,CASP-like protein 1B1	3.74582	3.89858
g22663.t1	AT2G18790.1	phytochrome B	PHYB,HY3,OOP1,OUT OF PHASE 1	-1.13797	3.85613
g18503.t1	AT2G05910.1	LURP-one-like protein (DUF567)		1.80681	3.80428
g09506.t1	AT2G48130.1	Bifunctional inhibitor/lipid-transfer protein/seed storage 2S albumin superfamily protein		3.24825	3.80353
g01759.t1	AT1G01600.1	cytochrome P450%2C family 86%2C subfamily A%2C polypeptide 4	CYP86A4	-2.81737	3.79375
g06438.t1	AT3G06370.3	sodium hydrogen exchanger 4	NHX4,ATNHX4	-2.10666	3.78765
g21975.t1	AT2G18360.1	alpha/beta-Hydrolases superfamily protein		3.91025	3.73548
g19676.t1	AT2G14520.1	CBS domain protein (DUF21)		1.52738	3.71986
g02760.t1	AT4G38880.1	GLN phosphoribosyl pyrophosphate amidotransferase 3	ASE3,ATASE3,GLN phosphoribosyl pyrophosphate amidotransferase 3	1.98749	3.7083
g13963.t1	AT1G18810.1	phytochrome kinase substrate-like protein		-2.04694	3.66007
g00419.t1	AT4G35090.1	catalase 2	CAT2	-1.29787	3.65715
g16768.t1	AT3G49120.1	peroxidase CB	PRXCB,ATPCB,ARABIDOPSIS THALIANA PEROXIDASE CB,ATPERX34,PERX34,PEROXIDASE 34,PRX34,PEROXIDASE 34	1.48688	3.65295
g03848.t1	AT1G71015.1	plastid movement impaired protein		2.74135	3.64999
g25562.t1	AT5G50450.1	HCP-like superfamily protein with MYND-type zinc finger		1.55316	3.64153
g07896.t1	AT2G31380.1	salt tolerance homologue	STH,BBX25,B-box domain protein 25	-1.43909	3.63341
g05190.t1	AT4G20390.1	Uncharacterized protein family (UPF0497)	CASPL1B2,CASP-like protein 1B2	3.26605	3.63341
g03131.t1	AT2G32510.1	mitogen-activated protein kinase kinase kinase 17	MAPKKK17	1.81182	3.63309
g18352.t1	AT2G38110.1	glycerol-3-phosphate acyltransferase 6	GPAT6,ATGPAT6,GLYCEROL-3-PHOSPHATE sn-2-ACYLTRANSFERASE 6	2.86391	3.56801
g08216.t2	AT5G52900.1	membrane-associated kinase regulator	MAKR6	-2.22726	3.56801
g13017.t1	AT1G28570.1	SGNH hydrolase-type esterase superfamily protein		-1.51153	3.55978
g12435.t1	AT5G64170.2	dentin sialophosphoprotein-like protein	LNK1,night light-inducible and clock-regulated 1	-1.01403	3.55784
g20607.t1	AT5G37670.1	HSP20-like chaperones superfamily protein		-1.79832	3.45411
g09579.t1	AT2G47450.1	chloroplast signal recognition particle component (CAO)	CAO,CPSRP43,CHLOROPLAST SIGNAL RECOGNITION PARTICLE 43	-1.28418	3.45384
g12589.t1	AT2G40130.2	Double Clp-N motif-containing P-loop nucleoside triphosphate hydrolases superfamily protein	SMXL8,SMAX1-like 8	-2.1748	3.44969
g12622.t2	AT2G40340.6	Integrase-type DNA-binding superfamily protein	DREB2C	1.72754	3.44631
g10869.t1	AT5G60850.1	OBF binding protein 4	OBP4	-1.0938	3.41064
g19934.t2	AT3G24100.1	Uncharacterized protein family SERF		-0.954199	3.40207
g04181.t1	AT4G30450.1	glycine-rich protein		-2.05165	3.34054
g06524.t1	AT3G16800.1	Protein phosphatase 2C family protein		-1.78215	3.279
g13103.t1	AT1G29465.1	transmembrane protein		-1.52574	3.27285
g06148.t1	AT3G04070.1	NAC domain containing protein 47	NAC047,ANAC047,NAC domain containing protein 47,SHG,SPEEDY HYPONASTIC GROWTH	2.33345	3.27236
g03081.t1	AT4G36430.1	Peroxidase superfamily protein		1.75366	3.25608
g14800.t1	AT1G68050.1	flavin-binding%2C kelch repeat%2C f box 1	FKF1,ADO3	1.46626	3.21518
g08114.t1	AT1G26240.1	Proline-rich extensin-like family protein		2.56377	3.19129
g19341.t1	AT5G13580.1	ABC-2 type transporter family protein	ABCG6	2.83255	3.18778
g22594.t1	AT4G18280.1	glycine-rich cell wall protein-like protein		-1.4015	3.18469
g24789.t1	AT1G56320.1	hypothetical protein		2.69688	3.1695
g19598.t1	AT3G25640.2	MIZU-KUSSEI-like protein (Protein of unknown function%2C DUF617)		1.74715	3.14875
g30278.t1	AT5G58860.1	cytochrome P450%2C family 86%2C subfamily A%2C polypeptide 1	CYP86A1,CYP86,HORST,hydroxylase of root suberized tissue	3.57896	3.13677
g17062.t1	AT1G44446.1	Pheophorbide a oxygenase family protein with Rieske 2Fe-2S domain-containing protein	CH1,ATCAO,ARABIDOPSIS THALIANA CHLOROPHYLL A OXYGENASE,CAO,CHLOROPHYLL A OXYGENASE	-1.08129	3.12016
g12363.t1	AT5G63560.1	HXXXD-type acyl-transferase family protein	FACT	3.05941	3.09715
g24494.t1	AT2G41250.1	Haloacid dehalogenase-like hydrolase (HAD) superfamily protein		-1.42734	3.09603
g18149.t1	AT1G09470.1	myosin heavy chain%2C cardiac protein		1.2214	3.08621
g09111.t1	AT4G02370.1	pectinesterase (Protein of unknown function%2C DUF538)		1.21931	3.06951
g31421.t1	AT2G05914.1	Natural antisense transcript overlaps with AT2G05915		1.15304	3.06951
g07362.t1	AT5G65870.1	phytosulfokine 5 precursor	PSK5,ATPSK5,phytosulfokine 5 precursor	1.44577	3.06399
g11665.t1	AT3G09270.1	glutathione S-transferase TAU 8	GSTU8,ATGSTU8,glutathione S-transferase TAU 8	2.05297	3.05624
g08244.t1	AT5G52570.1	beta-carotene hydroxylase 2	BETA-OHASE 2,B2,BCH2,BETA CAROTENOID HYDROXYLASE 2,CHY2	-2.24396	3.05624
g29666.t1	AT4G04020.1	fibrillin	FIB,FIB1a,fibrillin 1a,PGL35,plastoglobulin 35	-1.19666	3.04479
g12416.t1	AT5G63990.1	Inositol monophosphatase family protein		1.48118	3.03831
g15637.t1	AT5G06980.4	hypothetical protein	LNK4,night light-inducible and clock-regulated 4	-2.0064	3.03002
g14706.t1	AT1G68810.1	basic helix-loop-helix (bHLH) DNA-binding superfamily protein	ABS5,ABNORMAL SHOOT 5,T5L1,TMO5-LIKE1	-1.52389	2.98793
g27732.t1	AT5G23240.1	DNAJ heat shock N-terminal domain-containing protein	AtDjC17,DJC76,DNA J protein C76	0.985475	2.94821
g18824.t1	AT1G30820.1	CTP synthase family protein		-1.28572	2.93816
g25202.t1	AT1G69490.1	NAC-like%2C activated by AP3/PI	NAP,ANAC029,Arabidopsis NAC domain containing protein 29,ATNAP,NAC-LIKE, ACTIVATED BY AP3/PI	2.21496	2.93816
g19587.t1	AT3G25710.1	basic helix-loop-helix 32	BHLH32,ATAIG1,TMO5,TARGET OF MONOPTEROS 5	-1.32648	2.93816
g17243.t1	AT2G41800.1	imidazolonepropionase (Protein of unknown function%2C DUF642)		2.69051	2.93816
g23941.t1	AT2G21330.1	fructose-bisphosphate aldolase 1	FBA1,AtFBA1	-1.18659	2.93352
g25274.t1	AT5G24120.1	sigma factor E	SIGE,ATSIG5,SIGMA FACTOR 5,SIG5,SIGMA FACTOR 5	-0.954757	2.93352
g08043.t1	AT2G07045.1			-1.25911	2.92398
g01403.t1	AT1G78410.1	VQ motif-containing protein		2.30968	2.90392
g06146.t1	AT3G04060.1	NAC domain containing protein 46	NAC046,anac046,NAC domain containing protein 46	1.95547	2.8964
g20543.t1	AT3G27300.4	glucose-6-phosphate dehydrogenase 5	G6PD5	1.03913	2.87509
g02757.t1	AT4G38840.1	SAUR-like auxin-responsive protein family	SAUR14,SMALL AUXIN UPREGULATED RNA 14	-1.78959	2.8507
g12034.t1	AT5G20860.2	Plant invertase/pectin methylesterase inhibitor superfamily		3.99927	2.80657
g12212.t1	AT5G62210.1	Embryo-specific protein 3%2C (ATS3)		-1.97015	2.80065
g20709.t1	AT4G11650.1	osmotin 34	OSM34,ATOSM34,osmotin 34	2.46117	2.78439
g30013.t1	AT2G30520.1	Phototropic-responsive NPH3 family protein	RPT2	-1.34383	2.78439
g11409.t1	AT3G53980.1	Bifunctional inhibitor/lipid-transfer protein/seed storage 2S albumin superfamily protein		-3.39048	2.78054
g29307.t1	AT3G43960.1	Cysteine proteinases superfamily protein		2.6183	2.77562
g11667.t1	AT3G09260.1	Glycosyl hydrolase superfamily protein	PYK10	1.89436	2.76422
g28599.t1	AT5G44380.2	FAD-binding Berberine family protein		1.90702	2.74659
g25310.t1	AT5G24380.1	YELLOW STRIPE like 2	YSL2,ATYSL2,YELLOW STRIPE LIKE 2	1.49678	2.74659
g13716.t1	AT1G22890.1	transmembrane protein		1.44316	2.74226
g16159.t1	AT3G17510.1	CBL-interacting protein kinase 1	CIPK1,SnRK3.16,SNF1-RELATED PROTEIN KINASE 3.16	-1.33712	2.7378
g13561.t2	AT1G20160.1	Subtilisin-like serine endopeptidase family protein	ATSBT5.2	-2.22009	2.7378
g00736.t1	AT4G32340.1	Tetratricopeptide repeat (TPR)-like superfamily protein		1.17179	2.71773
g11275.t1	AT3G21670.1	Major facilitator superfamily protein	AtNPF6.4,NPF6.4,NRT1/ PTR family 6.4	-1.29076	2.69401
g19562.t1	AT3G25882.1	NIM1-interacting 2	NIMIN-2	1.60944	2.69125
g13461.t1	AT1G21050.2	MIZU-KUSSEI-like protein (Protein of unknown function%2C DUF617)		-1.42007	2.69125
g19284.t1	AT5G14130.2	Peroxidase superfamily protein		2.969	2.69125
g13292.t1	AT5G18050.1	SAUR-like auxin-responsive protein family	SAUR22	-2.98163	2.68157
g25371.t1	AT5G42570.1	B-cell receptor-associated 31-like protein		1.30919	2.67261
g14861.t1	AT3G51660.1	Tautomerase/MIF superfamily protein		1.05605	2.63999
g29735.t1	AT4G21320.1	Aldolase-type TIM barrel family protein	HSA32	-0.763107	2.63966
g14019.t1	AT1G18360.1	alpha/beta-Hydrolases superfamily protein		-1.3052	2.63966
g01678.t1	AT1G79760.2	downstream target of AGL15-4	DTA4	-1.85869	2.63966
g25795.t1	AT2G20835.1	hypothetical protein		-1.92419	2.6211
g21429.t1	AT4G05100.1	myb domain protein 74	MYB74,AtMYB74,myb domain protein 74	1.58488	2.61827
g29597.t1	AT3G49120.1	peroxidase CB	PRXCB,ATPCB,ARABIDOPSIS THALIANA PEROXIDASE CB,ATPERX34,PERX34,PEROXIDASE 34,PRX34,PEROXIDASE 34	2.21145	2.61827
g19452.t1	AT5G02490.1	Heat shock protein 70 (Hsp 70) family protein	Hsp70-2	1.48005	2.57715
g02812.t1	AT4G39330.1	cinnamyl alcohol dehydrogenase 9	CAD9,ATCAD9	-1.49941	2.57636
g04179.t1	AT4G30460.1	glycine-rich protein		-1.36167	2.56998
g03838.t1	AT1G70940.1	Auxin efflux carrier family protein	PIN3,ATPIN3,ARABIDOPSIS PIN-FORMED 3	-1.55977	2.56375
g29030.t1	AT5G40010.1	AAA-ATPase 1	AATP1,ASD,ATPase-in-Seed-Development	2.42405	2.51826
g20657.t1	AT4G11211.1	hypothetical protein		-2.06499	2.51762
g10085.t1	AT1G15002.1	Natural antisense transcript overlaps with AT1G15000		-1.3698	2.51762
g21770.t1	AT4G21750.1	Homeobox-leucine zipper family protein / lipid-binding START domain-containing protein	ATML1	-1.14826	2.48197
g23202.t1	AT4G14550.2	indole-3-acetic acid inducible 14	IAA14,SLR,SOLITARY ROOT	-1.75392	2.48197
g18040.t1	AT2G43710.1	Plant stearoyl-acyl-carrier-protein desaturase family protein	SSI2,AtSSI2,FAB2,FATTY ACID BIOSYNTHESIS 2,LDW1,lesion dwarf mimic 1	-0.99879	2.48012
g23726.t1	AT1G30360.1	Early-responsive to dehydration stress protein (ERD4)	ERD4	-1.27056	2.44696
g25651.t1	AT4G08770.1	Peroxidase superfamily protein	Prx37	2.51132	2.44652
g05465.t1	AT3G61460.1	brassinosteroid-responsive RING-H2	BRH1	-0.980272	2.43494
g03795.t1	AT1G70550.1	NEP-interacting protein%2C putative (DUF239)		-1.3267	2.43413
g11226.t1	AT3G21270.1	DOF zinc finger protein 2	DOF2,ADOF2,DOF zinc finger protein 2	-0.890623	2.4215
g22021.t1	AT2G18650.1	RING/U-box superfamily protein	MEE16	1.35178	2.4215
g13725.t1	AT1G22810.1	Integrase-type DNA-binding superfamily protein		-3.07842	2.4215
g12943.t1	AT1G27950.1	glycosylphosphatidylinositol-anchored lipid protein transfer 1	LTPG1	-1.60386	2.4215
g10174.t1	AT1G14280.1	phytochrome kinase substrate 2	PKS2	-2.12369	2.41248
g05895.t1	AT3G11430.1	glycerol-3-phosphate acyltransferase 5	GPAT5,ATGPAT5,GLYCEROL-3-PHOSPHATE sn-2-ACYLTRANSFERASE 5	2.61618	2.39379
g09580.t1	AT2G47440.1	Tetratricopeptide repeat (TPR)-like superfamily protein		-1.53119	2.38503
g22739.t1	AT3G22600.1	Bifunctional inhibitor/lipid-transfer protein/seed storage 2S albumin superfamily protein	LTPG5,glycosylphosphatidylinositol-anchored lipid protein transfer 5	2.17809	2.38065
g26986.t1	AT1G64500.1	Glutaredoxin family protein		-1.19356	2.36025
g02085.t1	AT1G04550.2	AUX/IAA transcriptional regulator family protein	IAA12,BDL,BODENLOS	-0.909228	2.35628
g15689.t1	AT5G04885.2	Glycosyl hydrolase family protein		0.931099	2.35628
g12819.t1	AT3G47500.1	cycling DOF factor 3	CDF3	-0.834856	2.35628
g11004.t1	AT5G59540.1	2-oxoglutarate (2OG) and Fe(II)-dependent oxygenase superfamily protein		1.054	2.33952
g17188.t1	AT4G16780.1	homeobox protein 2	HB-2,ATHB-2,homeobox protein 2,ATHB2,ARABIDOPSIS THALIANA HOMEOBOX PROTEIN 2,HAT4	-1.34273	2.33938
g22190.t1	AT2G17500.1	Auxin efflux carrier family protein	PILS5,PIN-LIKES 5	-1.45863	2.30666
g15928.t1	AT5G48480.1	Lactoylglutathione lyase / glyoxalase I family protein		-1.4117	2.29438
g26866.t1	AT3G44550.1	fatty acid reductase 5	FAR5	2.91134	2.29438
g22073.t1	AT1G66310.1	F-box/RNI-like/FBD-like domains-containing protein		2.2861	2.29365
g29336.t1	AT2G26250.1	3-ketoacyl-CoA synthase 10	KCS10,FDH,FIDDLEHEAD	-1.27807	2.29138
g10461.t1	AT4G23690.1	Disease resistance-responsive (dirigent-like protein) family protein	DIR6,AtDIR6,Arabidopsis thaliana dirigent protein 6	2.01012	2.2911
g09412.t1	AT5G54280.2	myosin 2	ATM2,ATM4,ARABIDOPSIS THALIANA MYOSIN 4,ATMYOS1,ARABIDOPSIS THALIANA MYOSIN 1	-1.10323	2.28068
g03596.t1	AT2G36890.2	Duplicated homeodomain-like superfamily protein	RAX2,ATMYB38,MYB DOMAIN PROTEIN 38,BIT1,BLUE INSENSITIVE TRAIT 1,MYB38,MYB DOMAIN PROTEIN 38	1.57052	2.27601
g10220.t1	AT4G25990.2	CCT motif family protein	CIL	-1.41317	2.2563
g07036.t1	AT2G28790.2	Pathogenesis-related thaumatin superfamily protein		-1.38477	2.24734
g13907.t1	AT1G19400.1	Erythronate-4-phosphate dehydrogenase family protein		-0.97275	2.24734
g15008.t1	AT3G50340.1	hypothetical protein		-1.4744	2.24734
g31471.t1	AT2G27660.1	Cysteine/Histidine-rich C1 domain family protein		1.3975	2.23789
g00678.t1	AT4G32880.1	homeobox-leucine zipper protein ATHB-8	HB-8,ATHB-8,homeobox gene 8,ATHB8	-1.25417	2.22952
g03010.t1	AT4G37010.2	centrin 2	CEN2	2.1538	2.22644
g04975.t1	AT1G11210.1	cotton fiber protein%2C putative (DUF761)		1.15254	2.2072
g27012.t1	AT1G64690.3	branchless trichome	BLT	-1.40142	2.2072
g28548.t1	AT5G41700.4	ubiquitin conjugating enzyme 8	UBC8,ATUBC8,ARABIDOPSIS THALIANA UBIQUITIN CONJUGATING ENZYME 8	-1.02377	2.2072
g07467.t1	AT5G65000.1	Nucleotide-sugar transporter family protein	ROCK1,REPRESSOR OF CYTOKININ DEFICIENCY 1	1.02064	2.2072
g07625.t1	AT5G45820.1	CBL-interacting protein kinase 20	CIPK20,PKS18,PROTEIN KINASE 18,SnRK3.6,SNF1-RELATED PROTEIN KINASE 3.6	-2.1259	2.19178
g14083.t2	AT5G25560.3	CHY-type/CTCHY-type/RING-type Zinc finger protein		-0.874452	2.16614
g00029.t2	AT5G17410.2	Spc97 / Spc98 family of spindle pole body (SBP) component		-0.983736	2.16614
g00291.t1	AT5G14880.1	Potassium transporter family protein	KUP8,potassium uptake 8	-0.906705	2.16222
g01398.t1	AT1G78370.1	glutathione S-transferase TAU 20	GSTU20,ATGSTU20,glutathione S-transferase TAU 20	-1.23806	2.15672
g23173.t1	AT4G14368.1	Regulator of chromosome condensation (RCC1) family protein		1.27513	2.15672
g20169.t1	AT4G15150.1	glycine-rich protein		2.67441	2.15306
g26650.t1	AT1G59860.1	HSP20-like chaperones superfamily protein		-1.19131	2.14379
g09421.t1	AT5G54230.1	myb domain protein 49	MYB49,AtMYB49,myb domain protein 49	2.37141	2.14379
g15230.t1	AT1G49475.1	AP2/B3-like transcriptional factor family protein		1.20481	2.14379
g01132.t1	AT1G75830.1	low-molecular-weight cysteine-rich 67	LCR67,PDF1.1,PLANT DEFENSIN 1.1	1.53223	2.10359
g27604.t1	AT5G24570.1	hypothetical protein		-1.56932	2.10203
g23212.t1	AT4G14630.1	germin-like protein 9	GLP9	2.98501	2.09806
g18354.t1	AT2G38120.1	Transmembrane amino acid transporter family protein	AUX1,AtAUX1,MAP1,MODIFIER OF ARF7/NPH4 PHENOTYPES 1,PIR1,WAV5,WAVY ROOTS 5	-1.22527	2.09306
g07133.t1	AT2G28200.1	C2H2-type zinc finger family protein		1.86406	2.09306
g12219.t1	AT5G62280.1	DUF1442 family protein (DUF1442)		-2.6791	2.09172
g07778.t1				3.13873	2.0917
g15410.t1	AT4G19170.1	nine-cis-epoxycarotenoid dioxygenase 4	NCED4,CCD4,carotenoid cleavage dioxygenase 4	-1.1073	2.08293
g06855.t1	AT3G13980.1	SKI/DACH domain protein		-1.62949	2.07615
g04319.t1	AT4G29210.1	gamma-glutamyl transpeptidase 4	GGT4,GGT3,gamma-glutamyl transpeptidase 3	0.950767	2.07168
g21065.t1	AT1G44130.1	Eukaryotic aspartyl protease family protein		1.23552	2.07168
g01905.t1	AT1G02900.1	rapid alkalinization factor 1	RALF1,ATRALF1,RAPID ALKALINIZATION FACTOR 1,RALFL1,RALF-LIKE 1	2.11469	2.06215
g21456.t1	AT4G04890.1	protodermal factor 2	PDF2	-0.984844	2.06164
g16221.t1	AT3G17040.1	high chlorophyll fluorescent 107	HCF107	-1.47769	2.05547
g17633.t1	AT1G33055.1	hypothetical protein		-1.34841	2.04748
g03476.t1	AT2G35760.1	Uncharacterized protein family (UPF0497)	CASPL2B2,CASP-like protein 2B2	-1.46253	2.04423
g23274.t1	AT4G34980.1	subtilisin-like serine protease 2	SLP2	-0.84178	2.0426
g12577.t1	AT2G40080.1	EARLY FLOWERING-like protein (DUF1313)	ELF4	2.29705	2.04101
g17038.t1	AT2G05530.1	Glycine-rich protein family		2.40256	2.04101
g08535.t1	AT1G65481.1	transmembrane protein		2.03374	2.04025
g23391.t1	AT2G04070.1	MATE efflux family protein		2.49492	2.04025
g10429.t1	AT4G23990.1	cellulose synthase like G3	CSLG3,ATCSLG3,ARABIDOPSIS THALIANA CELLULOSE SYNTHASE-LIKE G3	-0.930325	2.03179
g21252.t1	AT3G56170.1	Ca-2+ dependent nuclease	CAN,CAN1,calcium dependent nuclease 1	0.867342	2.03019
g27760.t1	AT5G23530.1	carboxyesterase 18	CXE18,AtCXE18,carboxyesterase 18	1.23968	2.01444
g13120.t1	AT5G19470.2	nudix hydrolase homolog 24	NUDT24,NUDX24,nudix hydrolase homolog 24,atnudt24,nudix hydrolase homolog 24	-3.48634	2.01301
g24106.t1	AT5G56860.1	GATA type zinc finger transcription factor family protein	GNC,GATA21,GATA TRANSCRIPTION FACTOR 21	-0.925594	2.00527
g29122.t1	AT5G44260.1	Zinc finger C-x8-C-x5-C-x3-H type family protein	AtTZF5,TZF5,Tandem CCCH Zinc Finger protein 5	-1.49079	2.00138
g17997.t1	AT2G43330.1	inositol transporter 1	INT1,ATINT1,INOSITOL TRANSPORTER 1	-0.90709	1.99816
g07232.t1	AT5G66580.1	hypothetical protein		-2.29565	1.99291
g24239.t1	AT2G30210.1	laccase 3	LAC3	2.92405	1.98296
g22792.t1	AT3G23030.2	indole-3-acetic acid inducible 2	IAA2	-1.34693	1.97439
g04130.t1	AT1G73805.1	Calmodulin binding protein-like protein	SARD1	1.45955	1.97429
g26300.t1	AT1G08173.1			1.84503	1.97412
g29535.t1	AT4G12980.1	Auxin-responsive family protein		-1.31999	1.96541
g13817.t1	AT2G02990.1	ribonuclease 1	RNS1,ATRNS1,RIBONUCLEASE 1	1.09687	1.96541
g01846.t1				-1.24651	1.96541
g11622.t1	AT3G55890.1	Yippee family putative zinc-binding protein		1.647	1.95782
g00547.t1	AT4G33950.1	Protein kinase superfamily protein	OST1,ATOST1,OPEN STOMATA 1,P44,SNRK2-6,SUCROSE NONFERMENTING 1-RELATED PROTEIN KINASE 2-6,SNRK2.6,SNF1-RELATED PROTEIN KINASE 2.6,SRK2E	0.781307	1.95638
g04197.t1	AT4G30270.1	xyloglucan endotransglucosylase/hydrolase 24	XTH24,MERI-5,MERISTEM 5,MERI5B,meristem-5,SEN4,SENESCENCE 4	-1.51901	1.95351
g00745.t1	AT4G32280.1	indole-3-acetic acid inducible 29	IAA29	-1.99288	1.95351
g12275.t1	AT5G62770.1	membrane-associated kinase regulator%2C putative (DUF1645)		0.9374	1.93592
g13330.t1	AT5G17760.1	P-loop containing nucleoside triphosphate hydrolases superfamily protein		1.14839	1.93205
g20126.t1	AT4G14830.1	17.6 kDa class II heat shock protein	HSP1	0.945961	1.91175
g16726.t1	AT3G48740.1	Nodulin MtN3 family protein	SWEET11	-0.997355	1.91175
g02418.t1	AT1G07570.3	Protein kinase superfamily protein	APK1A	-1.24186	1.90486
g13243.t1	AT5G18460.1	carboxyl-terminal peptidase (DUF239)		-1.18381	1.90268
g15587.t1	AT5G06530.1	ABC-2 type transporter family protein	ABCG22,AtABCG22,Arabidopsis thaliana ATP-binding cassette G22	-1.12816	1.90101
g03722.t1	AT1G69880.1	thioredoxin H-type 8	TH8,ATH8,thioredoxin H-type 8	2.47477	1.89812
g06630.t1	AT3G15950.1	DNA topoisomerase-like protein	NAI2	-1.35802	1.89539
g01840.t1	AT1G02305.1	Cysteine proteinases superfamily protein		0.816457	1.88923
g24946.t1	AT2G18196.1	Heavy metal transport/detoxification superfamily protein		-1.8103	1.88867
g13294.t1	AT5G18060.1	SAUR-like auxin-responsive protein family	SAUR23	-2.52666	1.88867
g07707.t1	AT5G40060.1	Disease resistance protein (NBS-LRR class) family		-1.15496	1.88584
g13291.t1	AT5G18060.1	SAUR-like auxin-responsive protein family	SAUR23	-2.55808	1.88077
g25131.t1	AT1G58520.1	GDSL-like lipase/acylhydrolase superfamily protein	RXW8	-1.41609	1.88077
g15478.t1	AT4G19710.2	aspartate kinase-homoserine dehydrogenase ii	AK-HSDH II,AK-HSDH,ASPARTATE KINASE-HOMOSERINE DEHYDROGENASE	-0.746655	1.87593
g09140.t1	AT4G02130.1	galacturonosyltransferase 6	GATL6,LGT10	-0.948456	1.87511
g14736.t1	AT1G68530.1	3-ketoacyl-CoA synthase 6	KCS6,AtCUT1,CER6,ECERIFERUM 6,CUT1,CUTICULAR 1,G2,POP1,POLLEN-PISTIL INCOMPATIBILITY 1	-0.997587	1.87374
g20987.t1	AT2G23040.4	hypothetical protein		0.83355	1.84441
g00209.t1	AT5G15640.1	Mitochondrial substrate carrier family protein		1.10852	1.83833
g12237.t1	AT5G62470.2	myb domain protein 96	MYB96,ATMYB96,MYB DOMAIN PROTEIN 96,MYBCOV1	-1.23908	1.83527
g17518.t1	AT5G44050.1	MATE efflux family protein		-1.67642	1.83438
g03731.t1	AT1G69920.1	glutathione S-transferase TAU 12	GSTU12,ATGSTU12,ARABIDOPSIS THALIANA GLUTATHIONE S-TRANSFERASE TAU 12	1.07717	1.83257
g13437.t1	AT1G21310.1	extensin 3	EXT3,ATEXT3,extensin 3,RSH,ROOT-SHOOT-HYPOCOTYL DEFECTIVE	1.30445	1.83257
g00972.t1	AT1G74310.1	heat shock protein 101	HSP101,ATHSP101,heat shock protein 101,HOT1	-0.79427	1.81468
g25867.t1	AT2G14580.1	basic pathogenesis-related protein 1	PRB1,ATPRB1,basic pathogenesis-related protein 1	1.27045	1.80658
g22356.t1	AT2G25000.1	WRKY DNA-binding protein 60	WRKY60,ATWRKY60	0.911979	1.80307
g27005.t1	AT1G64625.1	Serine/threonine-protein kinase WNK (With No Lysine)-like protein	LHL3,LONESOME HIGHWAY LIKE 3,LL1	-1.51704	1.79991
g24843.t1	AT1G55210.1	Disease resistance-responsive (dirigent-like protein) family protein		0.976751	1.79807
g09999.t1	AT1G15830.1	hypothetical protein		-1.50192	1.79763
g13295.t1	AT5G18050.1	SAUR-like auxin-responsive protein family	SAUR22	-2.43079	1.79356
g32070.t1	AT2G40460.1	Major facilitator superfamily protein		-1.3859	1.79335
g16596.t1	AT3G57950.1	cotton fiber protein		2.25887	1.79335
g28932.t1	AT3G28480.2	Oxoglutarate/iron-dependent oxygenase		0.950733	1.79335
g22625.t2	AT4G18020.1	CheY-like two-component responsive regulator family protein	APRR2	-0.720898	1.79335
g27711.t1	AT5G49520.1	WRKY DNA-binding protein 48	WRKY48,ATWRKY48,ARABIDOPSIS THALIANA WRKY DNA-BINDING PROTEIN 48	1.06984	1.78961
g12802.t1	AT3G47340.1	glutamine-dependent asparagine synthase 1	ASN1,AT-ASN1,ARABIDOPSIS THALIANA GLUTAMINE-DEPENDENT ASPARAGINE SYNTHASE 1,DIN6,DARK INDUCIBLE 6	-1.21697	1.78937
g28513.t1	AT5G41990.1	with no lysine (K) kinase 8	WNK8,ATWNK8,EIP1,EMF1-Interacting Protein 1	0.841446	1.7893
g22484.t1	AT3G19150.1	KIP-related protein 6	KRP6,ACK1,ARABIDOPSIS CDK INHIBITOR 1,AtKRP6,ICK4	1.05595	1.78845
g01559.t1	AT1G80830.1	natural resistance-associated macrophage protein 1	NRAMP1,ATNRAMP1,PMIT1	1.21265	1.77394
g17307.t1	AT2G42360.1	RING/U-box superfamily protein		1.02364	1.77336
g09326.t1	AT5G55050.1	GDSL-like Lipase/Acylhydrolase superfamily protein		1.2495	1.77074
g19421.t2	AT5G02840.1	LHY/CCA1-like 1	LCL1,RVE4,REVEILLE 4	-0.886065	1.76965
g23322.t1	AT1G67080.1	abscisic acid (aba)-deficient 4	ABA4	-0.844274	1.76798
g23112.t1	AT4G16260.1	Glycosyl hydrolase superfamily protein		2.45939	1.76798
g13409.t1	AT1G21520.1	hypothetical protein		2.1345	1.76307
g02003.t1	AT1G03740.1	Protein kinase superfamily protein		0.768223	1.75935
g19444.t1	AT5G02570.1	Histone superfamily protein		1.40701	1.75877
g30731.t2	AT2G30660.1	ATP-dependent caseinolytic (Clp) protease/crotonase family protein		-1.14998	1.75544
g27617.t1	AT5G24655.1	response to low sulfur 4	LSU4	1.42077	1.75367
g07109.t1	AT2G28340.1	GATA transcription factor 13	GATA13	-0.715187	1.75367
g01757.t1	AT1G01610.1	glycerol-3-phosphate acyltransferase 4	GPAT4,ATGPAT4,GLYCEROL-3-PHOSPHATE sn-2-ACYLTRANSFERASE 4	-1.18316	1.75093
g28950.t1	AT5G48800.1	Phototropic-responsive NPH3 family protein		-1.28915	1.74871
g05703.t1	AT3G13130.1	transmembrane protein		3.18458	1.7438
g25827.t2	AT2G20570.2	GBF's pro-rich region-interacting factor 1	GPRI1,ATGLK1,ARABIDOPSIS GOLDEN2-LIKE 1,GLK1,GOLDEN2-LIKE 1	-1.03317	1.74097
g03659.t1	AT2G37360.1	ABC-2 type transporter family protein	ABCG2	1.48139	1.74097
g28027.t1	AT2G44910.1	homeobox-leucine zipper protein 4	HB4,ATHB-4,ARABIDOPSIS THALIANA HOMEOBOX-LEUCINE ZIPPER PROTEIN 4,ATHB4,homeobox-leucine zipper protein 4	-1.4926	1.72336
g11148.t1	AT3G20640.1	basic helix-loop-helix (bHLH) DNA-binding superfamily protein		-1.87881	1.71995
g25448.t1	AT1G60710.1	NAD(P)-linked oxidoreductase superfamily protein	ATB2	1.21019	1.71995
g12351.t1	AT5G63450.2	cytochrome P450%2C family 94%2C subfamily B%2C polypeptide 1	CYP94B1	-3.06519	1.71711
g21796.t1	AT4G21920.1	hypothetical protein		1.39936	1.71711
g02426.t1	AT1G07650.2	Leucine-rich repeat transmembrane protein kinase		-1.02484	1.71458
g12535.t1	AT2G39730.1	rubisco activase	RCA	-1.13523	1.71458
g19483.t1	AT5G02190.1	Eukaryotic aspartyl protease family protein	PCS1,ATASP38,ARABIDOPSIS THALIANA ASPARTIC PROTEASE 38,EMB24,EMBRYO DEFECTIVE 24	-1.25079	1.71276
g06046.t1	AT3G10080.2	RmlC-like cupins superfamily protein		-1.51975	1.71276
g22610.t1	AT4G18170.1	WRKY DNA-binding protein 28	WRKY28,ATWRKY28	1.49903	1.71226
g28522.t1	AT5G41900.1	alpha/beta-Hydrolases superfamily protein		-2.02353	1.71226
g20051.t1	AT3G24503.1	aldehyde dehydrogenase 2C4	ALDH2C4,ALDH1A,aldehyde dehydrogenase 1A,REF1,REDUCED EPIDERMAL FLUORESCENCE1	1.05851	1.71151
g20285.t1	AT4G15430.1	ERD (early-responsive to dehydration stress) family protein		-1.67568	1.7091
g28267.t1	AT5G47960.1	RAB GTPase homolog A4C	RABA4C,ATRABA4C,RAB GTPase homolog A4C,SMG1,SMALL MOLECULAR WEIGHT G-PROTEIN 1	0.935401	1.7091
g28191.t1	AT3G27690.2	photosystem II light harvesting complex protein 2.3	LHCB2.3,LHCB2.4,LHCB2,LIGHT-HARVESTING CHLOROPHYLL B-BINDING 2	-2.10485	1.7091
g14079.t1	AT5G25610.1	BURP domain-containing protein	RD22,ATRD22	-1.12685	1.70336
g09908.t1	AT1G16840.1	hypothetical protein		0.768677	1.69823
g14816.t1	AT1G67900.1	Phototropic-responsive NPH3 family protein		-0.933275	1.69766
g04858.t1	AT1G12200.1	Flavin-binding monooxygenase family protein	FMO	1.30812	1.69683
g01821.t2	AT1G01060.1	Homeodomain-like superfamily protein	LHY,LHY1,LATE ELONGATED HYPOCOTYL 1	-1.21272	1.69494
g19297.t1	AT5G14000.3	NAC domain containing protein 84	NAC084,anac084,NAC domain containing protein 84	1.46605	1.69494
g00351.t1	AT4G35630.1	phosphoserine aminotransferase	PSAT,PSAT1,phosphoserine aminotransferase 1	0.993327	1.69494
g17124.t1	AT4G17460.1	Homeobox-leucine zipper protein 4 (HB-4) / HD-ZIP protein	HAT1	-1.25212	1.69383
g02943.t1	AT4G37700.1	hypothetical protein		-1.49156	1.69039
g20455.t1	AT3G52720.1	alpha carbonic anhydrase 1	ACA1,ATACA1,A. THALIANA ALPHA CARBONIC ANHYDRASE 1,CAH1,CARBONIC ANHYDRASE 1	-1.24361	1.69039
g18578.t1	AT4G09750.1	NAD(P)-binding Rossmann-fold superfamily protein		1.18007	1.69039
g15106.t1	AT1G52760.1	lysophospholipase 2	LysoPL2,CSE,Caffeoyl Shikimate Esterase	0.734618	1.68875
g07361.t1	AT5G65880.1	transmembrane protein		1.22492	1.6866
g11249.t1	AT3G21460.1	Glutaredoxin family protein		-1.58029	1.68469
g01587.t1	AT1G80610.1	hypothetical protein		0.997508	1.67553
g31078.t1	AT3G03190.1	glutathione S-transferase F11	GSTF11,ATGSTF11,glutathione S-transferase F11,ATGSTF6,ARABIDOPSIS GLUTATHIONE-S-TRANSFERASE 6	-1.08419	1.67505
g21902.t1	AT1G51200.1	A20/AN1-like zinc finger family protein		-0.805976	1.67467
g23992.t1	AT2G21840.1	Cysteine/Histidine-rich C1 domain family protein		1.31709	1.67319
g00946.t1	AT1G74080.1	myb domain protein 122	MYB122,ATMYB122,MYB DOMAIN PROTEIN 122	2.36103	1.67227
g00382.t1	AT4G35320.1	hypothetical protein		-1.67039	1.67225
g02374.t1	AT1G07180.1	alternative NAD(P)H dehydrogenase 1	NDA1,ATNDI1,ARABIDOPSIS THALIANA INTERNAL NON-PHOSPHORYLATING NAD ( P ) H DEHYDROGENASE	-0.896262	1.66234
g26223.t1	AT2G27420.1	Cysteine proteinases superfamily protein		-1.52178	1.65695
g21159.t1	AT5G42825.1	hypothetical protein		-1.36254	1.65695
g07926.t1	AT2G31750.2	UDP-glucosyl transferase 74D1	UGT74D1	-1.04388	1.65455
g07734.t1	AT5G46710.1	PLATZ transcription factor family protein		0.994424	1.65455
g01091.t1	AT1G75500.1	Walls Are Thin 1	WAT1,UMAMIT5,Usually multiple acids move in and out Transporters 5	-1.31602	1.64807
g19035.t1	AT1G47670.1	Transmembrane amino acid transporter family protein		-1.8628	1.63722
g00369.t1	AT4G35470.1	plant intracellular ras group-related LRR 4	PIRL4	-0.873565	1.63722
g10235.t1	AT4G25840.1	glycerol-3-phosphatase 1	GPP1	0.917936	1.63722
g21371.t1	AT4G14010.1	ralf-like 32	RALFL32	-1.57431	1.63644
g14211.t1	AT2G15050.1	lipid transfer protein	LTP,LTP7,lipid transfer protein 7	-1.67402	1.63553
g10545.t1	AT5G10820.1	Major facilitator superfamily protein		0.91794	1.6335
g03031.t1	AT4G37220.1	Cold acclimation protein WCOR413 family		-1.17928	1.62309
g07289.t1	AT5G67060.1	basic helix-loop-helix (bHLH) DNA-binding superfamily protein	HEC1	-2.25644	1.61245
g09760.t1	AT2G45760.1	BON association protein 2	BAP2,BAL,BON ASSOCIATION PROTEIN 1-LIKE	1.81095	1.61172
g06340.t1	AT3G05640.1	Protein phosphatase 2C family protein		-1.32848	1.61172
g18664.t1	AT2G26330.1	Leucine-rich receptor-like protein kinase family protein	ER,QRP1,QUANTITATIVE RESISTANCE TO PLECTOSPHAERELLA 1	-1.5051	1.61112
g10731.t1	AT5G12930.1	inactive rhomboid protein		1.55005	1.61112
g10097.t1	AT1G14890.1	Plant invertase/pectin methylesterase inhibitor superfamily protein		-0.819833	1.61112
g06156.t1	AT3G04140.1	Ankyrin repeat family protein		-1.28227	1.60981
g26936.t1	AT2G16280.1	3-ketoacyl-CoA synthase 9	KCS9	-0.787489	1.60981
g12811.t1	AT3G47420.1	putative glycerol-3-phosphate transporter 1	G3Pp1,ATPS3,phosphate starvation-induced gene 3,AtG3Pp1,Glycerol-3-phosphate permease 1,PS3,phosphate starvation-induced gene 3	-0.836158	1.60854
g03128.t1	AT2G32487.2	hypothetical protein		-1.04199	1.6078
g03543.t1	AT2G36380.1	pleiotropic drug resistance 6	ABCG34,ATPDR6,PLEIOTROPIC DRUG RESISTANCE 6,PDR6,pleiotropic drug resistance 6	-0.996994	1.6078
g13482.t1	AT1G20823.1	RING/U-box superfamily protein		-1.4224	1.6078
g24954.t1	AT2G18150.1	Peroxidase superfamily protein		2.32713	1.60473
g09520.t1	AT2G48010.1	receptor-like kinase in in flowers 3	RKF3	-1.01266	1.60424
g02611.t1	AT1G08207.1			-1.38763	1.59632
g16042.t2	AT1G32190.1	alpha/beta-Hydrolases superfamily protein		-1.1828	1.58447
g02054.t1	AT1G04240.2	AUX/IAA transcriptional regulator family protein	SHY2,IAA3,indole-3-acetic acid inducible 3	-1.82962	1.58447
g13422.t1	AT1G21440.1	Phosphoenolpyruvate carboxylase family protein		-0.970286	1.58367
g01048.t1	AT1G75110.1	Nucleotide-diphospho-sugar transferase family protein	RRA2	-0.866778	1.58367
g03279.t1	AT2G33775.1	ralf-like 19	RALFL19	-1.24265	1.58367
g14798.t1				1.35349	1.57817
g04573.t1	AT4G26920.1	START (StAR-related lipid-transfer) lipid-binding domain-containing protein		-1.23807	1.57797
g11504.t1	AT3G54820.1	plasma membrane intrinsic protein 2%3B5	PIP2%3B5,PIP2D,PLASMA MEMBRANE INTRINSIC PROTEIN 2D	1.32892	1.57797
g19228.t1	AT5G14680.1	Adenine nucleotide alpha hydrolases-like superfamily protein		-0.717381	1.57797
g16507.t1	AT3G58790.1	galacturonosyltransferase 15	GAUT15	-1.24284	1.57721
g20773.t1	AT3G26770.1	NAD(P)-binding Rossmann-fold superfamily protein		1.60576	1.57721
g08633.t1				-0.704279	1.57496
g19167.t1	AT5G09930.1	ABC transporter family protein	ABCF2	-2.10945	1.57496
g03419.t1	AT2G35260.1	CAAX protease self-immunity protein		-1.28882	1.57496
g20089.t1	AT3G24730.1	mRNA splicing factor%2C thioredoxin-like U5 snRNP		0.76536	1.56963
g06448.t1	AT3G06450.1	HCO3- transporter family		0.912926	1.56888
g13101.t1	AT1G29450.1	SAUR-like auxin-responsive protein family	SAUR64,SMALL AUXIN UPREGULATED RNA 64	-2.1548	1.5686
g31260.t1	AT1G66140.1	zinc finger protein 4	ZFP4	-0.803926	1.5686
g06225.t1	AT3G04730.1	indoleacetic acid-induced protein 16	IAA16	-0.893219	1.5686
g25012.t1	AT5G38900.2	Thioredoxin superfamily protein		0.977876	1.56764
g03508.t1	AT2G36080.1	AP2/B3-like transcriptional factor family protein	ABS2,NGAL1,NGATHA-Like 1	1.73832	1.56764
g09395.t1	AT5G54470.1	B-box type zinc finger family protein	BBX29	-1.33048	1.56764
g31741.t1	AT3G60530.1	GATA transcription factor 4	GATA4	-0.777815	1.56764
g11785.t1	AT3G07800.1	Thymidine kinase	TK1a,AtTK1a	0.760078	1.56764
g19135.t1	AT5G09620.1	Octicosapeptide/Phox/Bem1p family protein		0.73614	1.56651
g18331.t1	AT2G37925.1	copper transporter 4	COPT4	-1.50086	1.56485
g03810.t1	AT1G70690.1	Receptor-like protein kinase-related family protein	HWI1,PDLP5,PLASMODESMATA-LOCATED PROTEIN 5	1.40807	1.56485
g05707.t1	AT3G13090.1	multidrug resistance-associated protein 8	ABCC6,ATMRP8,multidrug resistance-associated protein 8,MRP8,multidrug resistance-associated protein 8	1.18752	1.56387
g06540.t1	AT3G16640.1	translationally controlled tumor protein	TCTP,AtTCTP2	-0.839471	1.56228
g26801.t1	AT3G03640.1	beta glucosidase 25	BGLU25,GLUC	1.08468	1.56068
g15094.t1	AT1G52827.1	cadmium tolerance 1	CDT1,ATCDT1	-1.36824	1.56068
g19823.t1	AT1G61600.1	DUF1262 family protein (DUF1262)		-1.05661	1.55922
g02922.t1	AT4G37900.1	hypothetical protein (duplicated DUF1399)	AtGRDP2	1.65586	1.55922
g15554.t1	AT5G06290.1	2-cysteine peroxiredoxin B	2-Cys Prx B,2CPB,2-CYS PEROXIREDOXIN B	-1.18192	1.55889
g21985.t1	AT2G13547.1	hypothetical protein		-0.856461	1.55889
g23940.t1	AT2G21320.1	B-box zinc finger family protein	BBX18	-0.858725	1.55498
g26031.t1	AT5G05340.1	Peroxidase superfamily protein	PRX52	1.53334	1.55438
g06939.t1	AT2G29630.1	thiaminC	THIC,PY,PYRIMIDINE REQUIRING	0.789392	1.55264
g07233.t1	AT5G66590.1	CAP (Cysteine-rich secretory proteins%2C Antigen 5%2C and Pathogenesis-related 1 protein) superfamily protein		-1.80451	1.55264
g05365.t1	AT3G62290.1	ADP-ribosylation factor A1E	ARFA1E,ATARFA1E,ADP-ribosylation factor A1E	-0.766279	1.55169
g21158.t1	AT3G56940.1	dicarboxylate diiron protein%2C putative (Crd1)	CRD1,ACSF,CHL27	-0.980132	1.55116
g04524.t1	AT4G27410.3	NAC (No Apical Meristem) domain transcriptional regulator superfamily protein	RD26,ANAC072,Arabidopsis NAC domain containing protein 72,AtRD26	0.970241	1.5506
g16858.t1	AT5G57660.1	CONSTANS-like 5	COL5,ATCOL5,BBX6,B-box domain protein 6	-0.872282	1.54962
g16708.t1	AT3G48560.1	chlorsulfuron/imidazolinone resistant 1	CSR1,AHAS,ACETOHYDROXY ACID SYNTHASE,ALS,ACETOLACTATE SYNTHASE,IMR1,IMIDAZOLE RESISTANT 1,TZP5,TRIAZOLOPYRIMIDINE RESISTANT 5	-0.813727	1.54766
g20749.t1	AT3G26570.1	phosphate transporter 2%3B1	PHT2%3B1,ORF02	-0.822529	1.54429
g16512.t1	AT3G58750.1	citrate synthase 2	CSY2	0.938257	1.54223
g19813.t1	AT4G00360.1	cytochrome P450%2C family 86%2C subfamily A%2C polypeptide 2	CYP86A2,ATT1,ABERRANT INDUCTION OF TYPE THREE 1	-1.29168	1.53991
g14417.t1	AT4G22560.1	sulfated surface-like glycoprotein		-1.71657	1.53895
g01583.t1	AT1G80640.1	Protein kinase superfamily protein		-0.930893	1.53009
g08280.t1	AT3G47350.2	hydroxysteroid dehydrogenase 2	HSD2,ATHSD2,HYDROXYSTEROID DEHYDROGENASE 2	-0.757633	1.52779
g22736.t1	AT3G22550.1	NAD(P)H-quinone oxidoreductase subunit%2C putative (DUF581)		0.934502	1.52435
g09431.t1	AT5G54160.1	O-methyltransferase 1	OMT1,ATOMT1,O-methyltransferase 1,AtCOMT,COMT1,caffeate O-methyltransferase 1,OMT3,O-methyltransferase 3	1.42721	1.5226
g05061.t1	AT1G10470.1	response regulator 4	ARR4,ATRR1,RESPONCE REGULATOR 1,IBC7,INDUCED BY CYTOKININ 7,MEE7,maternal effect embryo arrest 7	-0.841895	1.52258
g14160.t1	AT5G24930.1	zinc finger CONSTANS-like protein	COL4,ATCOL4,BBX5,B-box domain protein 5	-0.772024	1.52258
g23407.t1	AT2G14160.1	RNA-binding (RRM/RBD/RNP motifs) family protein		-1.26066	1.52025
g11800.t1	AT3G07640.1	period circadian protein		0.816121	1.50664
g06936.t1	AT2G29660.1	zinc finger (C2H2 type) family protein		-1.06382	1.50664
g14819.t1	AT1G67870.1	glycine-rich protein		-1.76389	1.5066
g24989.t1	AT2G17970.1	2-oxoglutarate (2OG) and Fe(II)-dependent oxygenase superfamily protein		0.922556	1.50585
g24366.t1	AT1G65690.1	Late embryogenesis abundant (LEA) hydroxyproline-rich glycoprotein family		1.62875	1.49822
g22861.t1	AT3G59400.1	protein GENOMES UNCOUPLED 4	GUN4	-0.994189	1.49771
g16901.t1	AT5G58070.1	temperature-induced lipocalin	TIL,ATTIL,TEMPERATURE-INDUCED LIPOCALIN	0.935739	1.49541
g03870.t1	AT1G71220.3	EMS-MUTAGENIZED BRI1 SUPPRESSOR 1	EBS1,PSL2,PRIORITY IN SWEET LIFE 2,UGGT,UDP-GLUCOSE:GLYCOPROTEIN GLUCOSYLTRANSFERASE	0.8618	1.49541
g14882.t1	AT3G51440.1	Calcium-dependent phosphotriesterase superfamily protein		1.35075	1.49541
g25644.t1	AT4G08770.1	Peroxidase superfamily protein	Prx37	3.20314	1.49541
g02306.t1	AT1G06645.1	2-oxoglutarate (2OG) and Fe(II)-dependent oxygenase superfamily protein		0.727724	1.49541
g01815.t1	AT1G01120.1	3-ketoacyl-CoA synthase 1	KCS1	-1.37156	1.49392
g01894.t1	AT1G02820.1	Late embryogenesis abundant 3 (LEA3) family protein	LEA3,AtLEA3	-1.63466	1.49167
g02861.t1	AT4G39770.1	Haloacid dehalogenase-like hydrolase (HAD) superfamily protein	TPPH	-1.18706	1.49039
g28007.t1	AT3G45620.2	Transducin/WD40 repeat-like superfamily protein		0.979745	1.48023
g12738.t1	AT3G46690.1	UDP-Glycosyltransferase superfamily protein		1.59096	1.47736
g00409.t1	AT4G35180.1	LYS/HIS transporter 7	LHT7	1.6283	1.47736
g06580.t1	AT3G16340.1	pleiotropic drug resistance 1	ABCG29,ATPDR1,PLEIOTROPIC DRUG RESISTANCE 1,AtABCG29,PDR1,pleiotropic drug resistance 1	1.46599	1.47708
g28596.t1	AT5G44390.1	FAD-binding Berberine family protein		2.10813	1.4761
g09178.t1	AT4G01895.1	systemic acquired resistance (SAR) regulator protein NIMIN-1-like protein		1.10502	1.47194
g12778.t1	AT3G46970.1	alpha-glucan phosphorylase 2	PHS2,ATPHS2,Arabidopsis thaliana alpha-glucan phosphorylase 2	0.831129	1.47138
g32411.t1	AT5G05110.1	Cystatin/monellin family protein		-0.95746	1.47138
g22331.t1	AT2G24762.1	glutamine dumper 4	GDU4,AtGDU4,glutamine dumper 4	-1.2076	1.47138
g26842.t1	AT1G76930.1	extensin 4	EXT4,ATEXT1,EXTENSIN 1,ATEXT4,extensin 4,EXT1,extensin 1,ORG5,OBP3-RESPONSIVE GENE 5	1.41057	1.46068
g21147.t1	AT3G57040.1	response regulator 9	ARR9,ATRR4,RESPONSE REGULATOR 4	-1.07293	1.45684
g12090.t1	AT5G20270.1	heptahelical transmembrane protein1	HHP1	-1.22677	1.45571
g10521.t1	AT5G10550.1	global transcription factor group E2	GTE2	0.750733	1.44453
g22289.t1	AT3G49680.1	branched-chain aminotransferase 3	BCAT3,ATBCAT-3	-0.775716	1.44088
g25150.t1	AT1G59590.1	ZCF37	ZCF37	0.90576	1.43913
g04912.t1	AT1G11700.1	senescence regulator (Protein of unknown function%2C DUF584)		-0.838752	1.43913
g10005.t1	AT1G15760.1	Sterile alpha motif (SAM) domain-containing protein		-1.23379	1.43913
g10295.t1	AT4G25240.1	SKU5 similar 1	SKS1	1.53093	1.43913
g13265.t1	AT5G18310.2	ubiquitin hydrolase		0.836563	1.43639
g27843.t1	AT5G36907.1	transmembrane protein		-1.74987	1.43521
g11927.t1	AT5G22390.1	FANTASTIC four-like protein (DUF3049)		-1.06754	1.42478
g15090.t1	AT1G52880.1	NAC (No Apical Meristem) domain transcriptional regulator superfamily protein	NAM,ANAC018,Arabidopsis NAC domain containing protein 18,ATNAM,NARS2,NAC-REGULATED SEED MORPHOLOGY 2	1.15177	1.42344
g12769.t1	AT5G62700.1	tubulin beta chain 3	TUB3	-0.768219	1.41453
g26745.t1	AT5G39670.1	Calcium-binding EF-hand family protein		1.31521	1.41309
g15777.t1	AT5G04120.1	Phosphoglycerate mutase family protein		-4.15963	1.41309
g02936.t1	AT4G37770.1	1-amino-cyclopropane-1-carboxylate synthase 8	ACS8	-2.21504	1.41084
g18254.t1	AT1G08465.1	Plant-specific transcription factor YABBY family protein	YAB2	-0.940014	1.40567
g28861.t1	AT1G09795.1	ATP phosphoribosyl transferase 2	ATP-PRT2,ATATP-PRT2,ATP phosphoribosyl transferase 2,HISN1B	0.676578	1.40567
g06837.t1	AT3G14130.1	Aldolase-type TIM barrel family protein	HAOX1	0.773993	1.4003
g00451.t1	AT4G34760.1	SAUR-like auxin-responsive protein family	SAUR50,SMALL AUXIN UPREGULATED RNA 50	-1.72499	1.4003
g27997.t1	AT3G45730.1	hypothetical protein		1.2728	1.4003
g22784.t1	AT3G23000.1	CBL-interacting protein kinase 7	CIPK7,ATSR2,ATSRPK1,PKS7,SnRK3.10,SNF1-RELATED PROTEIN KINASE 3.10	-0.726226	1.39643
g03276.t1	AT3G43291.1	hypothetical protein		-1.4304	1.39525
g17521.t1	AT5G44030.2	cellulose synthase A4	CESA4,IRX5,IRREGULAR XYLEM 5,NWS2	-1.33948	1.3948
g12097.t1	AT5G20190.1	Tetratricopeptide repeat (TPR)-like superfamily protein		-0.714504	1.39344
g06350.t1	AT3G05690.2	nuclear factor Y%2C subunit A2	NF-YA2,ATHAP2B,HEME ACTIVATOR PROTEIN (YEAST) HOMOLOG 2B,AtNF-YA2,HAP2B,HEME ACTIVATOR PROTEIN (YEAST) HOMOLOG 2B,UNE8,UNFERTILIZED EMBRYO SAC 8	-0.984914	1.3933
g15951.t1	AT5G48570.1	FKBP-type peptidyl-prolyl cis-trans isomerase family protein	ATFKBP65,FKBP65,ROF2	-1.03791	1.39213
g06829.t1	AT3G14200.1	Chaperone DnaJ-domain superfamily protein		-0.848626	1.38871
g16717.t1	AT3G48690.1	alpha/beta-Hydrolases superfamily protein	CXE12	1.0511	1.38809
g17096.t1	AT4G17670.1	senescence-associated family protein (DUF581)		1.55616	1.38771
g22894.t1	AT3G59060.2	phytochrome interacting factor 3-like 6	PIL6,PIF5,PHYTOCHROME-INTERACTING FACTOR 5	-0.866874	1.38771
g06223.t1	AT3G04720.1	pathogenesis-related 4	PR4,AtPR4,HEL,HEVEIN-LIKE,PR-4	1.3422	1.38771
g11448.t1	AT3G54290.1	hemerythrin HHE cation-binding domain protein		-0.754276	1.36411
g13102.t1	AT1G29460.2	SAUR-like auxin-responsive protein family	SAUR65,SMALL AUXIN UPREGULATED RNA 65	-1.86691	1.36108
g02593.t1	AT3G01170.1	Ribosomal protein L34e superfamily protein		0.702349	1.35982
g29092.t1	AT5G23860.1	tubulin beta 8	TUB8	-1.05838	1.35514
g08352.t1	AT5G51770.1	Protein kinase superfamily protein		1.0147	1.35509
g14221.t1	AT2G15220.1	Plant basic secretory protein (BSP) family protein		1.26564	1.35408
g26525.t1	AT2G16430.2	purple acid phosphatase 10	PAP10,ATPAP10	0.660501	1.35178
g11518.t1	AT3G54950.1	patatin-like protein 6	pPLAIIIbeta,PLA IIIA,patatin-like protein 6,PLP7,PATATIN-LIKE PROTEIN 7	-0.93183	1.35178
g01059.t1	AT1G75210.1	HAD-superfamily hydrolase%2C subfamily IG%2C 5'-nucleotidase		-0.762133	1.3517
g08152.t1	AT1G25425.1	CLAVATA3/ESR-RELATED 43	CLE43	-1.06007	1.35152
g01743.t1	AT1G01680.1	plant U-box 54	PUB54,ATPUB54,PLANT U-BOX 54	1.7805	1.35152
g15962.t1	AT5G48650.1	Nuclear transport factor 2 (NTF2) family protein with RNA binding (RRM-RBD-RNP motifs) domain-containing protein		0.690559	1.35152
g13890.t1	AT1G19570.1	dehydroascorbate reductase	DHAR1,ATDHAR1,DHAR5,DEHYDROASCORBATE REDUCTASE 5	-0.759904	1.35152
g09379.t1	AT5G54585.1	hypothetical protein		-1.30274	1.35152
g02093.t2	AT1G04620.1	coenzyme F420 hydrogenase family / dehydrogenase%2C beta subunit family	HCAR	0.824016	1.35152
g10616.t1	AT5G11510.1	myb domain protein 3r-4	MYB3R-4,AtMYB3R4,myb domain protein 3R4	1.28591	1.34365
g23316.t1	AT1G67050.1	membrane-associated kinase regulator		-0.94302	1.34365
g09658.t1	AT2G46660.1	cytochrome P450%2C family 78%2C subfamily A%2C polypeptide 6	CYP78A6,EOD3,enhancer of da1-1	-1.06052	1.34138
g16952.t1	AT5G58480.1	O-Glycosyl hydrolases family 17 protein		-1.16172	1.33967
g09786.t1	AT2G45560.1	cytochrome P450%2C family 76%2C subfamily C%2C polypeptide 1	CYP76C1	0.932885	1.33967
g09869.t1	AT1G17200.1	Uncharacterized protein family (UPF0497)	CASPL2A1,CASP-like protein 2A1	-1.00202	1.33967
g30641.t1	AT1G34320.1	Ikzf5 (DUF668)	PSI1,PSK SIMULATOR 1	-0.788196	1.33458
g03025.t1	AT4G37150.1	methyl esterase 9	MES9,ATMES9,ARABIDOPSIS THALIANA METHYL ESTERASE 9	1.44546	1.33438
g09000.t1	AT4G03400.1	Auxin-responsive GH3 family protein	DFL2,GH3-10	-0.971898	1.33273
g21436.t2	AT4G05020.2	NAD(P)H dehydrogenase B2	NDB2	1.17133	1.33273
g02392.t1	AT1G07350.1	RNA-binding (RRM/RBD/RNP motifs) family protein	SR45a	-1.48976	1.33273
g10156.t1	AT1G14440.1	homeobox protein 31	HB31,AtHB31,homeobox protein 31,FTM2,FLORAL TRANSITION AT THE MERISTEM2,ZHD4,ZINC FINGER HOMEODOMAIN 4	-1.45731	1.33001
g24505.t1	AT2G41170.2	F-box family protein		-1.54098	1.32678
g14645.t1	AT2G02450.2	NAC domain containing protein 35	LOV1,ANAC034,Arabidopsis NAC domain containing protein 34,ANAC035,NAC domain containing protein 35,AtLOV1,NAC035,NAC domain containing protein 35	-1.60913	1.32603
g17812.t1	AT1G62300.1	WRKY family transcription factor	WRKY6	1.14096	1.32603
g03230.t2	AT2G33310.2	auxin-induced protein 13	IAA13	-0.722427	1.32284
g18916.t1	AT3G28210.1	zinc finger (AN1-like) family protein	PMZ	1.27286	1.32003
g15470.t1	AT4G19660.2	NPR1-like protein 4	NPR4,ATNPR4	1.02571	1.32003
g31860.t1	AT4G36360.1	beta-galactosidase 3	BGAL3	-1.19871	1.31863
g20719.t1	AT3G26290.2	cytochrome P450%2C family 71%2C subfamily B%2C polypeptide 26	CYP71B26	-0.963815	1.31863
g00106.t1	AT1G73290.1	serine carboxypeptidase-like 5	scpl5	-1.49729	1.31863
g09230.t1	AT5G55930.1	oligopeptide transporter 1	OPT1,ATOPT1,ARABIDOPSIS THALIANA OLIGOPEPTIDE TRANSPORTER 1	-1.02717	1.31831
g07486.t1	AT5G64850.1	sorbin/SH3 domain protein		-1.08562	1.31831
g30095.t1	AT4G10150.1	RING/U-box superfamily protein		-2.13905	1.31831
g24509.t1	AT2G41130.1	basic helix-loop-helix (bHLH) DNA-binding superfamily protein		-1.32225	1.31831
g19967.t1	AT4G13250.1	NAD(P)-binding Rossmann-fold superfamily protein	NYC1	0.662268	1.31831
g14522.t1	AT5G43070.1	WPP domain protein 1	WPP1	-1.03803	1.31779
g02397.t1	AT1G07390.3	receptor like protein 1	RLP1,AtRLP1,receptor like protein 1	0.735512	1.31779
g22461.t1	AT5G41550.1	Disease resistance protein (TIR-NBS-LRR class) family		0.948621	1.31761
g06200.t1	AT3G04550.1	rubisco accumulation factor-like protein		0.760319	1.31479
g09946.t1	AT1G16490.1	myb domain protein 58	MYB58,ATMYB58,MYB DOMAIN PROTEIN 58	1.6527	1.31367
g08364.t1	AT5G51720.1	2 iron%2C 2 sulfur cluster binding protein	NEET,At-NEET	-0.855155	1.31297
g14963.t1	AT3G50750.1	BES1/BZR1 homolog 1	BEH1	-1.40265	1.31284
g02278.t1	AT1G06320.1	hypothetical protein		0.751788	1.31284
g04084.t1	AT1G73330.1	drought-repressed 4	DR4,ATDR4,drought-repressed 4	-1.94394	1.31284
g10581.t1	AT5G11160.1	adenine phosphoribosyltransferase 5	APT5	-1.43657	1.31284
g29208.t1	AT4G13010.1	Oxidoreductase%2C zinc-binding dehydrogenase family protein		-0.712759	1.31284
g03820.t1	AT1G70780.1	hypothetical protein		1.4458	1.30918
g26881.t1	AT5G40780.1	lysine histidine transporter 1	LHT1	1.14412	1.30918
g30974.t1	AT1G41830.1	SKU5-similar 6	SKS6	-1.10901	1.30911
g00005.t1	AT5G17640.1	nuclear factor 1 A-type protein (DUF1005)	ASG1	0.904504	1.3048
g02758.t1	AT4G38860.1	SAUR-like auxin-responsive protein family	SAUR16,SMALL AUXIN UPREGULATED RNA 16	-1.48641	1.3048
g12553.t1	AT2G39850.1	Subtilisin-like serine endopeptidase family protein		-2.1543	1.3048
g04097.t1	AT1G73480.1	alpha/beta-Hydrolases superfamily protein		-0.879962	1.30375
g08274.t1	AT5G52390.1	PAR1 protein		1.88552	1.30375
g02019.t1	AT1G03905.1	P-loop containing nucleoside triphosphate hydrolases superfamily protein	ABCI19	0.986675	1.30375
g30011.t1	AT2G30540.1	Thioredoxin superfamily protein		-0.969967	1.30106
g09429.t1	AT5G54160.1	O-methyltransferase 1	OMT1,ATOMT1,O-methyltransferase 1,AtCOMT,COMT1,caffeate O-methyltransferase 1,OMT3,O-methyltransferase 3	0.747331	1.30106
g15365.t1	AT4G18820.1	AAA-type ATPase family protein		-0.850905	1.30106
g18025.t1	AT2G43570.1	chitinase	CHI	1.2974	1.30106
g06017.t1	AT3G10340.1	phenylalanine ammonia-lyase 4	PAL4	1.51368	1.30106

## Sheet: 8L
List of differentially expressed genes (DEGs) between TuMV-inoculated and mock-inoculated plants in inoculated leaves under cold condition at 8 dpi. DEGs are listed in descending order of -log10 FDR value. Log2 fold changes (TuMV/Mock) are also shown.
Gene ID for Arabidopsis halleri	AGI code for Arabidopsis thaliana orthologue	Short description of the orthologue in A. thaliana	Gene alias of the orthologue in A. thaliana	log2FC	-log10(FDR)
g02647.t1	AT3G01650.1	RING domain ligase1	RGLG1	2.86023	21.2636
g02167.t1	AT1G05340.1	cysteine-rich TM module stress tolerance protein		3.66976	19.9066
g18365.t1	AT2G38240.1	2-oxoglutarate (2OG) and Fe(II)-dependent oxygenase superfamily protein		5.32254	19.7033
g16023.t1	AT1G32350.1	alternative oxidase 1D	AOX1D	5.23751	19.2832
g26108.t2	AT1G43160.1	related to AP2 6	RAP2.6	6.1723	18.71
g20340.t1	AT4G08555.1	hypothetical protein		3.04414	18.6716
g18384.t1	AT2G38340.1	Integrase-type DNA-binding superfamily protein	DREB19	3.10766	18.4802
g09624.t1	AT2G47000.1	ATP binding cassette subfamily B4	ABCB4,ATPGP4,ARABIDOPSIS P-GLYCOPROTEIN 4,AtABCB4,MDR4,MULTIDRUG RESISTANCE 4,PGP4,P-GLYCOPROTEIN 4	3.02437	17.041
g11360.t1	AT3G22370.1	alternative oxidase 1A	AOX1A,ATAOX1A,AtHSR3,HSR3,hyper-sensitivity-related 3	2.47898	16.4895
g05334.t1	AT3G62590.1	alpha/beta-Hydrolases superfamily protein		2.99217	15.5607
g20166.t1	AT4G15120.1	VQ motif-containing protein		3.81862	15.0778
g03063.t1	AT4G36610.1	alpha/beta-Hydrolases superfamily protein		4.8333	14.5935
g07498.t1	AT5G64750.1	Integrase-type DNA-binding superfamily protein	ABR1	4.06902	14.118
g09760.t1	AT2G45760.1	BON association protein 2	BAP2,BAL,BON ASSOCIATION PROTEIN 1-LIKE	3.37424	13.9101
g14711.t1	AT1G68765.1	Putative membrane lipoprotein	IDA	3.46624	13.7986
g17620.t1	AT1G32870.3	NAC domain protein 13	NAC13,ANAC013,Arabidopsis NAC domain containing protein 13,ANAC13,NAC domain protein 13	2.03104	13.7986
g10757.t1	AT5G13210.1	Uncharacterized conserved protein UCP015417%2C vWA		3.52455	13.7055
g18760.t1	AT1G62840.1	ankyrin repeat/KH domain protein (DUF1442)		2.88131	13.5901
g03710.t1	AT1G69790.1	Protein kinase superfamily protein		2.54288	13.1752
g01773.t1	AT1G01480.1	1-amino-cyclopropane-1-carboxylate synthase 2	ACS2,AT-ACC2	4.59478	13.1494
g08987.t1	AT4G03540.1	Uncharacterized protein family (UPF0497)	CASPL1C1,CASP-like protein 1C1	4.54543	12.9547
g04404.t1	AT4G28460.1	transmembrane protein		3.88795	12.9547
g03012.t1	AT4G37030.1	membrane protein		4.64138	12.9355
g12525.t1	AT2G39660.1	botrytis-induced kinase1	BIK1	2.16648	12.9066
g25269.t1	AT5G24080.2	Protein kinase superfamily protein		3.76285	12.8601
g11231.t1	AT3G21305.1	hypothetical protein		4.41136	12.857
g00936.t1	AT1G74020.1	strictosidine synthase 2	SS2	2.09167	12.8477
g11246.t1	AT3G21420.1	2-oxoglutarate (2OG) and Fe(II)-dependent oxygenase superfamily protein	LBO1	3.31817	12.7305
g11103.t1	AT3G20300.1	extracellular ligand-gated ion channel protein (DUF3537)		2.55624	12.644
g10744.t1	AT5G13080.1	WRKY DNA-binding protein 75	WRKY75,ATWRKY75,ARABIDOPSIS THALIANA WRKY DNA-BINDING PROTEIN 75	3.95036	12.6234
g18978.t1	AT1G47130.1	hypothetical protein		3.78624	12.6073
g04037.t1	AT1G72810.1	Pyridoxal-5'-phosphate-dependent enzyme family protein		2.48381	12.4306
g26890.t1	AT5G40690.1	histone-lysine N-methyltransferase trithorax-like protein		3.82061	12.3439
g24366.t1	AT1G65690.1	Late embryogenesis abundant (LEA) hydroxyproline-rich glycoprotein family		3.40913	12.3116
g12181.t1	AT5G61890.1	Integrase-type DNA-binding superfamily protein		3.41469	12.2882
g05708.t1	AT3G13080.1	multidrug resistance-associated protein 3	ABCC3,ATMRP3,multidrug resistance-associated protein 3,MRP3,MULTIDRUG RESISTANCE PROTEIN 3,MRP3,multidrug resistance-associated protein 3	2.44839	12.2882
g16014.t1	AT1G32380.1	phosphoribosyl pyrophosphate (PRPP) synthase 2	PRS2	2.01543	12.2882
g08446.t1	AT5G51070.1	Clp ATPase	ERD1,CLPD,SAG15,SENESCENCE ASSOCIATED GENE 15	1.77645	12.2882
g19956.t1	AT4G13180.1	NAD(P)-binding Rossmann-fold superfamily protein		3.36652	12.1574
g06105.t1	AT3G09520.1	exocyst subunit exo70 family protein H4	EXO70H4,ATEXO70H4,exocyst subunit exo70 family protein H4	3.26359	12.0414
g21252.t1	AT3G56170.1	Ca-2+ dependent nuclease	CAN,CAN1,calcium dependent nuclease 1	1.83263	12.0237
g27997.t1	AT3G45730.1	hypothetical protein		2.94327	11.8182
g22926.t1	AT1G63530.3	hypothetical protein		3.40384	11.71
g02210.t1	AT1G05675.1	UDP-Glycosyltransferase superfamily protein		3.52156	11.4012
g24947.t1	AT2G18193.1	P-loop containing nucleoside triphosphate hydrolases superfamily protein		2.5153	11.2848
g19558.t1	AT3G25900.1	Homocysteine S-methyltransferase family protein	HMT-1	2.18424	11.2757
g04729.t1	AT1G13340.1	Regulator of Vps4 activity in the MVB pathway protein		2.99361	11.2343
g07970.t1	AT2G32020.1	Acyl-CoA N-acyltransferases (NAT) superfamily protein		3.65032	11.0372
g00604.t1	AT4G33467.1	hypothetical protein		3.50397	11.0372
g12238.t1	AT5G62480.1	glutathione S-transferase tau 9	GSTU9,ATGSTU9,glutathione S-transferase tau 9,GST14B,GLUTATHIONE S-TRANSFERASE 14B,GST14,GLUTATHIONE S-TRANSFERASE 14	2.20064	11.0372
g09311.t1	AT5G55150.1	F-box SKIP23-like protein (DUF295)		3.23302	10.9914
g22610.t1	AT4G18170.1	WRKY DNA-binding protein 28	WRKY28,ATWRKY28	2.45532	10.9172
g23390.t1	AT2G04050.1	MATE efflux family protein		4.2185	10.8928
g03585.t1	AT2G36800.1	don-glucosyltransferase 1	DOGT1,UGT73C5,UDP-GLUCOSYL TRANSFERASE 73C5	2.68922	10.8928
g23389.t1	AT2G04040.1	MATE efflux family protein	DTX1,ATDTX1,TX1	2.3503	10.8827
g11938.t1	AT5G22300.1	nitrilase 4	NIT4,AtNIT4,NITRILASE 4	2.45379	10.6517
g14414.t1	AT4G22590.1	Haloacid dehalogenase-like hydrolase (HAD) superfamily protein	TPPG	2.43796	10.6517
g06784.t1	AT3G14620.1	cytochrome P450%2C family 72%2C subfamily A%2C polypeptide 8	CYP72A8	3.83996	10.5784
g19598.t1	AT3G25640.2	MIZU-KUSSEI-like protein (Protein of unknown function%2C DUF617)		2.00928	10.5784
g09784.t1	AT2G45580.1	cytochrome P450%2C family 76%2C subfamily C%2C polypeptide 3	CYP76C3	3.38958	10.4609
g23816.t1	AT5G08250.2	Cytochrome P450 superfamily protein		4.79736	10.4449
g16704.t1	AT3G48520.1	cytochrome P450%2C family 94%2C subfamily B%2C polypeptide 3	CYP94B3	3.63953	10.3778
g00632.t1	AT4G33220.1	pectin methylesterase 44	PME44,ATPME44,A. THALIANA PECTIN METHYLESTERASE 44	-1.45073	10.3439
g01560.t1	AT1G80820.1	cinnamoyl coa reductase	CCR2,ATCCR2	4.40085	10.3325
g23357.t1	AT3G25250.1	AGC (cAMP-dependent%2C cGMP-dependent and protein kinase C) kinase family protein	AGC2-1	3.18947	10.2534
g07173.t1	AT5G65980.1	Auxin efflux carrier family protein	PILS7,PIN-LIKES 7	4.46011	10.2503
g00514.t1	AT4G34230.1	cinnamyl alcohol dehydrogenase 5	CAD5,ATCAD5,cinnamyl alcohol dehydrogenase 5,CAD-5,cinnamyl alcohol dehydrogenase 5	2.2884	10.2495
g06977.t1	AT2G29350.1	senescence-associated gene 13	SAG13	4.16366	10.2449
g09421.t1	AT5G54230.1	myb domain protein 49	MYB49,AtMYB49,myb domain protein 49	3.21808	10.2306
g06781.t1	AT3G14660.1	cytochrome P450%2C family 72%2C subfamily A%2C polypeptide 13	CYP72A13	2.51232	10.2306
g23783.t1	AT5G43068.1	transmembrane protein		3.57183	10.1785
g06146.t1	AT3G04060.1	NAC domain containing protein 46	NAC046,anac046,NAC domain containing protein 46	2.78274	10.1662
g07624.t1	AT5G45810.1	CBL-interacting protein kinase 19	CIPK19,SnRK3.5,SNF1-RELATED PROTEIN KINASE 3.5	2.75857	10.1662
g22465.t1	AT5G41590.1	LURP-one-like protein (DUF567)		2.91583	10.1296
g21732.t1	AT4G21440.1	MYB-like 102	MYB102,ATM4,A. THALIANA MYB 4,ATMYB102,MYB-like 102	3.12203	9.9914
g14217.t1	AT2G15090.1	3-ketoacyl-CoA synthase 8	KCS8	-1.8089	9.9914
g04038.t1	AT1G72810.1	Pyridoxal-5'-phosphate-dependent enzyme family protein		2.9872	9.93554
g16212.t1				2.32912	9.89279
g03887.t1	AT3G13080.1	multidrug resistance-associated protein 3	ABCC3,ATMRP3,multidrug resistance-associated protein 3,MRP3,MULTIDRUG RESISTANCE PROTEIN 3,MRP3,multidrug resistance-associated protein 3	2.42484	9.88606
g25814.t1	AT2G20720.1	Pentatricopeptide repeat (PPR) superfamily protein		2.08161	9.88606
g05444.t1	AT3G61630.1	cytokinin response factor 6	CRF6	2.49121	9.85387
g02748.t1	AT4G38770.1	proline-rich protein 4	PRP4,ATPRP4,ARABIDOPSIS THALIANA PROLINE-RICH PROTEIN 4	-1.80261	9.79317
g31683.t1	AT5G05390.1	laccase 12	LAC12	3.01657	9.767
g12392.t1	AT5G63790.2	NAC domain containing protein 102	NAC102,ANAC102,NAC domain containing protein 102	1.44389	9.767
g03357.t1	AT2G34610.1	cotton fiber protein		5.71937	9.73755
g30723.t1	AT2G30750.1	cytochrome P450 family 71 polypeptide	CYP71A12	3.89907	9.73755
g13283.t1	AT5G18130.1	transmembrane protein		2.06982	9.72816
g15921.t1	AT5G48410.1	glutamate receptor 1.3	GLR1.3,ATGLR1.3,ARABIDOPSIS THALIANA GLUTAMATE RECEPTOR 1.3	3.92297	9.6968
g22544.t1	AT3G19660.1	hypothetical protein		2.19806	9.67985
g02821.t1	AT4G39400.1	Leucine-rich receptor-like protein kinase family protein	BRI1,ATBRI1,BIN1,BR INSENSITIVE 1,CBB2,CABBAGE 2,DWF2,DWARF 2	-1.15873	9.58336
g22927.t1	AT1G63540.1	hydroxyproline-rich glycoprotein family protein		1.94431	9.56864
g07041.t1	AT2G28710.1	C2H2-type zinc finger family protein		4.30804	9.48945
g26744.t1	AT5G39660.1	cycling DOF factor 2	CDF2	1.98661	9.48945
g14431.t1	AT4G22467.1	hypothetical protein		3.22802	9.47496
g06996.t1	AT2G29150.1	NAD(P)-binding Rossmann-fold superfamily protein		3.50575	9.43415
g13642.t1	AT1G23550.1	similar to RCD one 2	SRO2	2.11149	9.39469
g24194.t1	AT3G29670.1	HXXXD-type acyl-transferase family protein	PMAT2	3.02557	9.38405
g03584.t1	AT2G36780.1	UDP-Glycosyltransferase superfamily protein		2.95581	9.34008
g01857.t1	AT1G02470.1	Polyketide cyclase/dehydrase and lipid transport superfamily protein		3.29807	9.26043
g21727.t1	AT4G21390.1	S-locus lectin protein kinase family protein	B120	2.49768	9.24109
g18290.t1	AT1G08070.1	Tetratricopeptide repeat (TPR)-like superfamily protein	OTP82,EMB3102,EMBRYO DEFECTIVE 3102	2.49455	9.17263
g06141.t1	AT3G04010.1	O-Glycosyl hydrolases family 17 protein		2.74525	9.1707
g13268.t1	AT5G18270.1	NAC domain containing protein 87	ANAC087	2.88092	9.14267
g02144.t1	AT1G05100.1	mitogen-activated protein kinase kinase kinase 18	MAPKKK18	3.66927	9.13549
g16833.t1	AT5G57480.1	P-loop containing nucleoside triphosphate hydrolases superfamily protein		2.15463	9.13549
g19843.t1	AT1G61370.1	S-locus lectin protein kinase family protein		2.43347	9.08145
g08191.t1	AT1G24575.1	DEAD-box ATP-dependent RNA helicase-like protein		1.71469	9.03953
g11461.t1	AT3G54420.1	homolog of carrot EP3-3 chitinase	EP3,ATCHITIV,CHITINASE CLASS IV,ATEP3,homolog of carrot EP3-3 chitinase,CHIV	2.26501	9
g07690.t1	AT5G46350.1	WRKY DNA-binding protein 8	WRKY8,ATWRKY8,ARABIDOPSIS THALIANA WRKY DNA-BINDING PROTEIN 8	3.46407	8.98716
g25159.t1	AT1G59660.1	Nucleoporin autopeptidase		1.80553	8.98716
g30789.t1	AT1G54540.1	Late embryogenesis abundant (LEA) hydroxyproline-rich glycoprotein family		3.77044	8.94692
g16680.t1	AT3G48310.1	cytochrome P450%2C family 71%2C subfamily A%2C polypeptide 22	CYP71A22	3.88821	8.93554
g13081.t1	AT1G29290.1	B-cell lymphoma 6 protein		3.23776	8.91364
g02411.t1	AT1G07510.1	FTSH protease 10	ftsh10	3.67924	8.83268
g18322.t1	AT4G13340.1	Leucine-rich repeat (LRR) family protein	LRX3	4.20354	8.77989
g24695.t1	AT5G39610.1	NAC domain containing protein 6	NAC6,ANAC092,Arabidopsis NAC domain containing protein 92,ATNAC2,NAC domain containing protein 2,ATNAC6,NAC domain containing protein 6,NAC2,NAC domain containing protein 2,ORE1,ORESARA 1	2.89261	8.72584
g00254.t1	AT5G15190.1	hypothetical protein		2.24362	8.70997
g12928.t1	AT1G27760.3	interferon-related developmental regulator family protein / IFRD protein family	SAT32,ATSAT32,SALT-TOLERANCE 32	1.43112	8.68613
g06304.t2	AT3G05370.1	receptor like protein 31	RLP31,AtRLP31,receptor like protein 31	3.46953	8.68403
g29030.t1	AT5G40010.1	AAA-ATPase 1	AATP1,ASD,ATPase-in-Seed-Development	2.70761	8.67366
g13817.t1	AT2G02990.1	ribonuclease 1	RNS1,ATRNS1,RIBONUCLEASE 1	1.70543	8.64207
g07290.t1	AT5G67070.1	ralf-like 34	RALFL34	-1.27199	8.61261
g24598.t1	AT1G56060.2	cysteine-rich/transmembrane domain protein B		3.20337	8.5986
g14736.t1	AT1G68530.1	3-ketoacyl-CoA synthase 6	KCS6,AtCUT1,CER6,ECERIFERUM 6,CUT1,CUTICULAR 1,G2,POP1,POLLEN-PISTIL INCOMPATIBILITY 1	-1.11791	8.5986
g07504.t1	AT5G64700.1	nodulin MtN21 /EamA-like transporter family protein	UMAMIT21	1.94629	8.58336
g24477.t1	AT2G41380.1	S-adenosyl-L-methionine-dependent methyltransferases superfamily protein		2.20799	8.57187
g25202.t1	AT1G69490.1	NAC-like%2C activated by AP3/PI	NAP,ANAC029,Arabidopsis NAC domain containing protein 29,ATNAP,NAC-LIKE, ACTIVATED BY AP3/PI	2.99898	8.54821
g09965.t1	AT1G16310.1	Cation efflux family protein		1.91939	8.52871
g11332.t1	AT3G22160.1	VQ motif-containing protein	JAV1,jasmonate-associated VQ motif gene 1	2.00871	8.48545
g24453.t1	AT2G41640.1	Glycosyltransferase family 61 protein		2.32366	8.47237
g23973.t1	AT2G21640.1	marker for oxidative stress response protein		3.01918	8.46344
g26008.t1	AT5G05600.1	2-oxoglutarate (2OG) and Fe(II)-dependent oxygenase superfamily protein		2.90566	8.4389
g21021.t1	AT2G23320.1	WRKY DNA-binding protein 15	WRKY15,AtWRKY15	1.57842	8.4389
g19756.t1	AT4G00900.1	ER-type Ca2+-ATPase 2	ECA2,ATECA2,ARABIDOPSIS THALIANA ER-TYPE CA2+-ATPASE 2	1.52372	8.4389
g02983.t1	AT4G37380.1	Tetratricopeptide repeat (TPR)-like superfamily protein		1.72091	8.41229
g13800.t1	AT2G02870.1	Galactose oxidase/kelch repeat superfamily protein		1.54327	8.36251
g09570.t1	AT2G47520.1	Integrase-type DNA-binding superfamily protein	ERF71,AtERF71,Arabidopsis thaliana ethylene response factor 71,HRE2,HYPOXIA RESPONSIVE ERF (ETHYLENE RESPONSE FACTOR) 2	3.25582	8.23136
g21352.t1	AT4G13840.1	HXXXD-type acyl-transferase family protein	CER26,ECERIFERUM 26	-1.22895	8.18243
g12212.t1	AT5G62210.1	Embryo-specific protein 3%2C (ATS3)		-1.46321	8.15739
g29188.t1	AT3G23600.1	alpha/beta-Hydrolases superfamily protein		1.43851	8.15552
g15001.t1	AT3G50400.1	GDSL-like Lipase/Acylhydrolase superfamily protein		3.83806	8.14935
g15280.t1	AT1G49900.1	C2H2 type zinc finger transcription factor family		3.54416	8.13371
g21410.t1	AT4G04490.1	cysteine-rich RLK (RECEPTOR-like protein kinase) 36	CRK36	3.23366	8.05257
g18180.t1	AT1G09180.1	secretion-associated RAS super family 1	SARA1A,ATSAR1,SECRETION-ASSOCIATED RAS 1,ATSARA1A,secretion-associated RAS super family 1	1.89176	8.05257
g26224.t1	AT2G27389.1	hypothetical protein		3.12424	8.00833
g01038.t1	AT1G75000.1	GNS1/SUR4 membrane protein family		4.66796	8
g03990.t1	AT1G72330.3	alanine aminotransferase 2	ALAAT2	2.62225	7.97469
g01301.t1	AT1G77450.1	NAC domain containing protein 32	NAC032,anac032,NAC domain containing protein 32	1.69451	7.96658
g23533.t1	AT1G43910.1	P-loop containing nucleoside triphosphate hydrolases superfamily protein		2.12069	7.95078
g26959.t1	AT2G16060.1	hemoglobin 1	HB1,AHB1,hemoglobin 1,ARATH GLB1,ATGLB1,GLB1,CLASS I HEMOGLOBIN,NSHB1	3.6446	7.93554
g22159.t1	AT2G17730.2	NEP-interacting protein 2	NIP2	1.72669	7.93554
g12441.t1	AT5G64230.1	1%2C8-cineole synthase		1.8879	7.91721
g17337.t1	AT2G42560.1	late embryogenesis abundant domain-containing protein / LEA domain-containing protein		4.81058	7.89963
g12351.t1	AT5G63450.2	cytochrome P450%2C family 94%2C subfamily B%2C polypeptide 1	CYP94B1	3.36834	7.89963
g22820.t1	AT3G59700.1	lectin-receptor kinase	HLECRK,ATHLECRK,lectin-receptor kinase,LECRK1,LECTIN-RECEPTOR KINASE 1,LecRK-V.5,L-type lectin receptor kinase V.5,LecRK-V.5,LEGUME-LIKE LECTIN RECEPTOR KINASE-V.5	2.51775	7.88606
g14289.t1	AT2G15760.1	calmodulin-binding protein (DUF1645)		3.06112	7.87615
g10976.t1	AT5G59820.1	C2H2-type zinc finger family protein	RHL41,AtZAT12,ZAT12	1.85566	7.79048
g05096.t1	AT1G10200.1	GATA type zinc finger transcription factor family protein	WLIM1,AtWLIM1	-1.15195	7.77989
g13336.t1	AT5G17720.1	alpha/beta-Hydrolases superfamily protein		4.96255	7.73755
g24406.t1	AT1G35230.1	arabinogalactan protein 5	AGP5	2.09149	7.67778
g18211.t1	AT1G08920.2	ERD (early response to dehydration) six-like 1	ESL1	1.81279	7.67778
g19844.t1	AT1G61360.1	S-locus lectin protein kinase family protein		1.84805	7.67572
g00554.t1	AT4G33905.1	Peroxisomal membrane 22 kDa (Mpv17/PMP22) family protein		2.06082	7.61979
g27715.t1	AT5G49480.1	Ca2+-binding protein 1	CP1,ATCP1,Ca2+-binding protein 1	2.36224	7.60906
g09440.t1	AT5G54095.1	proteoglycan-like protein		3.38333	7.60206
g03583.t1	AT2G36750.1	UDP-glucosyl transferase 73C1	UGT73C1	1.92187	7.54668
g10753.t1	AT5G13170.1	senescence-associated gene 29	SAG29,AtSWEET15,SWEET15	4.5178	7.52578
g14751.t1	AT1G68440.1	transmembrane protein		1.83766	7.48413
g04857.t1	AT1G12210.1	RPS5-like 1	RFL1	2.28638	7.44249
g17509.t1	AT5G44110.1	P-loop containing nucleoside triphosphate hydrolases superfamily protein	ABCI21,ATNAP2,ARABIDOPSIS THALIANA NON-INTRINSIC ABC PROTEIN,ATPOP1,POP1	1.38605	7.43533
g13624.t1	AT1G23800.1	aldehyde dehydrogenase 2B7	ALDH2B7,ALDH2B,aldehyde dehydrogenase 2B	3.00383	7.43297
g22739.t1	AT3G22600.1	Bifunctional inhibitor/lipid-transfer protein/seed storage 2S albumin superfamily protein	LTPG5,glycosylphosphatidylinositol-anchored lipid protein transfer 5	3.76922	7.41908
g09391.t1	AT5G54510.1	Auxin-responsive GH3 family protein	DFL1,GH3.6,Gretchen Hagen3.6	1.86693	7.39794
g20402.t1	AT3G53160.1	UDP-glucosyl transferase 73C7	UGT73C7	2.98761	7.39041
g21151.t1	AT3G57010.1	Calcium-dependent phosphotriesterase superfamily protein		1.371	7.36452
g17812.t1	AT1G62300.1	WRKY family transcription factor	WRKY6	2.06002	7.35754
g03725.t1	AT1G69900.1	Actin cross-linking protein		2.25146	7.35458
g16836.t1	AT5G57510.1	cotton fiber protein		2.89302	7.3439
g08535.t1	AT1G65481.1	transmembrane protein		2.62618	7.3098
g21648.t1	AT3G18950.1	Transducin/WD40 repeat-like superfamily protein		3.18051	7.28316
g10673.t1	AT5G12010.1	nuclease		1.29135	7.2426
g17621.t1	AT1G32900.1	UDP-Glycosyltransferase superfamily protein	GBSS1	-1.89056	7.21681
g09812.t1	AT2G45360.1	ankyrin repeat/KH domain protein (DUF1442)		2.31229	7.21325
g02185.t1	AT1G05450.2	Bifunctional inhibitor/lipid-transfer protein/seed storage 2S albumin superfamily protein		4.93429	7.20691
g05619.t1	AT3G60120.1	beta glucosidase 27	BGLU27	2.41409	7.20273
g03907.t1	AT1G71520.1	Integrase-type DNA-binding superfamily protein		4.33006	7.17134
g24234.t1	AT2G30250.1	WRKY DNA-binding protein 25	WRKY25,ATWRKY25	1.25352	7.12784
g18800.t3	AT1G30660.1	nucleic acid binding protein		2.56252	7.12321
g17479.t1	AT1G48000.1	myb domain protein 112	MYB112,AtMYB112,myb domain protein 112	2.21564	7.12148
g09795.t1	AT2G45470.1	FASCICLIN-like arabinogalactan protein 8	FLA8,AGP8,ARABINOGALACTAN PROTEIN 8	-1.36036	7.11464
g19524.t1	AT3G26170.1	cytochrome P450%2C family 71%2C subfamily B%2C polypeptide 19	CYP71B19	2.55256	7.09528
g23391.t1	AT2G04070.1	MATE efflux family protein		4.82055	7.07883
g03041.t1	AT4G36820.1	calcium uniporter (DUF607)		2.90413	7.06148
g30189.t1	AT3G63380.1	ATPase E1-E2 type family protein / haloacid dehalogenase-like hydrolase family protein	ACA12,auto-inhibited Ca2+ ATPase 12	2.67839	7.05061
g25449.t1	AT1G60710.1	NAD(P)-linked oxidoreductase superfamily protein	ATB2	2.10521	7.05061
g01124.t1	AT1G75780.1	tubulin beta-1 chain	TUB1	-1.52437	7.05061
g21689.t1	AT2G22470.1	arabinogalactan protein 2	AGP2,ATAGP2	2.97232	7.04383
g09431.t1	AT5G54160.1	O-methyltransferase 1	OMT1,ATOMT1,O-methyltransferase 1,AtCOMT,COMT1,caffeate O-methyltransferase 1,OMT3,O-methyltransferase 3	1.56037	7.02091
g12880.t1	AT3G48020.1	hypothetical protein		2.25938	7.01189
g14252.t1	AT2G15480.2	UDP-glucosyl transferase 73B5	UGT73B5	1.35716	6.98297
g17748.t2	AT1G61820.1	beta glucosidase 46	BGLU46	1.97367	6.97469
g28826.t1	AT1G60030.1	nucleobase-ascorbate transporter 7	NAT7,ATNAT7,ARABIDOPSIS NUCLEOBASE-ASCORBATE TRANSPORTER 7	1.88763	6.92082
g12535.t1	AT2G39730.1	rubisco activase	RCA	-1.44861	6.91364
g17951.t1	AT5G27520.1	peroxisomal adenine nucleotide carrier 2	PNC2,AtPNC2	1.43125	6.90658
g17421.t1	AT1G48480.1	receptor-like kinase 1	RKL1	-1.27446	6.89963
g01481.t1	AT1G79180.2	myb domain protein 63	MYB63,ATMYB63,MYB DOMAIN PROTEIN 63	2.35889	6.8962
g19781.t1	AT4G00730.1	Homeobox-leucine zipper family protein / lipid-binding START domain-containing protein	ANL2,AHDP,ARABIDOPSIS THALIANA HOMEODOMAIN PROTEIN	-1.1525	6.87943
g14047.t1	AT5G25930.1	kinase family with leucine-rich repeat domain-containing protein		1.90199	6.84771
g10531.t1	AT5G10650.1	RING/U-box superfamily protein		1.55915	6.84466
g09783.t1	AT2G45590.1	Protein kinase superfamily protein		-1.11089	6.84466
g07169.t1				3.38167	6.81816
g12205.t1	AT5G62150.1	peptidoglycan-binding LysM domain-containing protein		2.54226	6.78516
g15694.t1	AT5G04840.1	bZIP protein		1.79601	6.77728
g24404.t1	AT5G65310.1	homeobox protein 5	HB5,ATHB-5,ATHB5,homeobox protein 5	2.33313	6.77211
g26881.t1	AT5G40780.1	lysine histidine transporter 1	LHT1	1.78199	6.76447
g04745.t1	AT1G13245.1	ROTUNDIFOLIA like 17	RTFL17,DVL4,DEVIL 4	1.37279	6.73993
g23565.t1	AT2G03760.1	sulfotransferase 12	SOT12,ATST1,ARABIDOPSIS THALIANA SULFOTRANSFERASE 1,AtSOT1,AtSOT12,sulphotransferase 12,AtSULT202A1,RAR047,ST,ST1,SULFOTRANSFERASE 1,SULT202A1,sulfotransferase 202A1	2.82957	6.7122
g02198.t1	AT1G05562.1	Natural antisense transcript overlaps with AT1G05560		2.39251	6.70997
g18804.t1	AT1G30700.1	FAD-binding Berberine family protein		4.24458	6.6968
g04489.t1	AT5G54160.1	O-methyltransferase 1	OMT1,ATOMT1,O-methyltransferase 1,AtCOMT,COMT1,caffeate O-methyltransferase 1,OMT3,O-methyltransferase 3	3.06078	6.6968
g04472.t1	AT4G27830.1	beta glucosidase 10	BGLU10,AtBGLU10	1.63609	6.6968
g02474.t1	AT3G02885.1	GAST1 protein homolog 5	GASA5	2.48209	6.69465
g17226.t1	AT2G45220.1	Plant invertase/pectin methylesterase inhibitor superfamily	AtPME17,PME17,pectin methylesterase 17	4.48711	6.67572
g18929.t1	AT3G28040.1	Leucine-rich receptor-like protein kinase family protein		-1.10106	6.67366
g26816.t1	AT3G03520.1	non-specific phospholipase C3	NPC3	1.84364	6.60906
g21770.t1	AT4G21750.1	Homeobox-leucine zipper family protein / lipid-binding START domain-containing protein	ATML1	-1.31057	6.60906
g01929.t1	AT1G03050.1	ENTH/ANTH/VHS superfamily protein		2.961	6.60555
g19013.t1	AT1G47510.1	inositol polyphosphate 5-phosphatase 11	5PTASE11,AT5PTASE11,ARABIDOPSIS THALIANA INOSITOL POLYPHOSPHATE 5-PHOSPHATASE 11	2.5659	6.60555
g28599.t1	AT5G44380.2	FAD-binding Berberine family protein		3.00678	6.58838
g01842.t1	AT1G02310.2	Glycosyl hydrolase superfamily protein	MAN1	2.06292	6.5867
g17243.t1	AT2G41800.1	imidazolonepropionase (Protein of unknown function%2C DUF642)		2.37607	6.5784
g21547.t1	AT3G18050.1	GPI-anchored protein		-1.48178	6.54668
g26564.t1	AT4G11910.1	STAY-GREEN-like protein	NYE2,NONYELLOWING 2,SGR2,STAY-GREEN 2	2.9794	6.54363
g21807.t1	AT4G21960.1	Peroxidase superfamily protein	PRXR1	-1.2774	6.52871
g25448.t1	AT1G60710.1	NAD(P)-linked oxidoreductase superfamily protein	ATB2	2.04311	6.49349
g00422.t1	AT4G35060.1	Heavy metal transport/detoxification superfamily protein	HIPP25	2.23701	6.48678
g03259.t1	AT2G33590.1	NAD(P)-binding Rossmann-fold superfamily protein	CRL1,AtCRL1	1.488	6.48678
g32509.t1	AT4G11740.1	Ubiquitin-like superfamily protein	SAY1	2.22567	6.46597
g22740.t1	AT3G22620.1	Bifunctional inhibitor/lipid-transfer protein/seed storage 2S albumin superfamily protein		4.19342	6.46218
g21456.t1	AT4G04890.1	protodermal factor 2	PDF2	-1.3145	6.4168
g12972.t1	AT1G28190.1	hypothetical protein		3.1778	6.39903
g10027.t1	AT1G15520.1	pleiotropic drug resistance 12	ABCG40,ATABCG40,Arabidopsis thaliana ATP-binding cassette G40,ATPDR12,PLEIOTROPIC DRUG RESISTANCE 12,PDR12,pleiotropic drug resistance 12	3.52119	6.38934
g24257.t1	AT2G30040.1	mitogen-activated protein kinase kinase kinase 14	MAPKKK14	1.71387	6.36653
g01212.t1	AT1G76600.1	poly polymerase		2.09961	6.36351
g02814.t1	AT4G39350.1	cellulose synthase A2	CESA2,ATCESA2,ATH-A	-1.03362	6.35754
g28630.t1	AT5G01380.1	Homeodomain-like superfamily protein		2.60832	6.32331
g10084.t1	AT1G15010.1	mediator of RNA polymerase II transcription subunit		2.66112	6.31695
g29439.t1	AT1G66760.2	MATE efflux family protein		1.24753	6.31695
g10076.t1	AT1G15100.1	RING-H2 finger A2A	RHA2A	1.53098	6.31605
g05368.t1	AT3G62260.2	Protein phosphatase 2C family protein		1.57026	6.284
g05013.t1	AT1G10880.1	core-2/I-branching beta-1%2C6-n-acetylglucosaminyltransferase family protein		3.60595	6.27737
g16710.t1	AT3G48580.1	xyloglucan endotransglucosylase/hydrolase 11	XTH11	2.21484	6.27737
g14484.t1	AT4G22070.1	WRKY DNA-binding protein 31	WRKY31,ATWRKY31	4.50212	6.2644
g18314.t1	AT2G37760.1	NAD(P)-linked oxidoreductase superfamily protein	AKR4C8	1.3827	6.24949
g22578.t1	AT4G18390.1	TEOSINTE BRANCHED 1%2C cycloidea and PCF transcription factor 2	TCP2	-1.24357	6.19246
g20416.t1	AT3G53040.1	late embryogenesis abundant protein%2C putative / LEA protein		4.5153	6.17393
g07979.t1	AT2G32100.1	ovate family protein 16	OFP16,ATOFP16,RABIDOPSIS THALIANA OVATE FAMILY PROTEIN 16	-2.411	6.16558
g19089.t1	AT5G08790.1	NAC (No Apical Meristem) domain transcriptional regulator superfamily protein	ATAF2	1.6558	6.16431
g26223.t1	AT2G27420.1	Cysteine proteinases superfamily protein		-1.66469	6.15552
g12624.t1	AT2G40370.1	laccase 5	LAC5	3.54558	6.13136
g01798.t1	AT1G01300.1	Eukaryotic aspartyl protease family protein		-1.12689	6.12033
g31038.t1	AT3G03110.1	exportin 1B	XPO1B,CRM1B	1.17411	6.11805
g00480.t1	AT4G34490.2	cyclase associated protein 1	CAP1,ATCAP1,cyclase associated protein 1,CAP 1	-1.04689	6.10018
g02880.t1	AT4G39890.1	RAB GTPase homolog H1C	RABH1c,AtRABH1c,RAB GTPase homolog H1C	1.36505	6.09854
g01091.t1	AT1G75500.1	Walls Are Thin 1	WAT1,UMAMIT5,Usually multiple acids move in and out Transporters 5	-1.15061	6.09637
g15410.t1	AT4G19170.1	nine-cis-epoxycarotenoid dioxygenase 4	NCED4,CCD4,carotenoid cleavage dioxygenase 4	-1.26677	6.09528
g04827.t1	AT1G12500.1	Nucleotide-sugar transporter family protein		-1.48091	6.0942
g25546.t1	AT5G50360.1	von willebrand factor A domain protein		3.38351	6.09366
g16091.t1	AT2G22821.1	Natural antisense transcript overlaps with AT2G22820		1.41598	6.06399
g13462.t1	AT1G21010.1	poly polymerase		1.82286	6.05601
g11875.t1	AT3G45060.1	high affinity nitrate transporter 2.6	NRT2.6,ATNRT2.6,ARABIDOPSIS THALIANA HIGH AFFINITY NITRATE TRANSPORTER 2.6	1.63173	6.05061
g07725.t1	AT5G46610.1	aluminum activated malate transporter family protein		3.48735	6.04191
g06112.t1	AT3G09430.1	peptide transporter family protein		3.64242	6.03574
g03194.t1	AT2G32680.1	receptor like protein 23	RLP23,AtRLP23,receptor like protein 23	3.68129	6.02595
g15220.t1	AT1G49450.1	Transducin/WD40 repeat-like superfamily protein		2.23347	6.01323
g05074.t1	AT1G10370.1	Glutathione S-transferase family protein	ERD9,ATGSTU17,GLUTATHIONE S-TRANSFERASE TAU 17,GST30B,GLUTATHIONE S-TRANSFERASE 30B,GST30,GLUTATHIONE S-TRANSFERASE 30,GSTU17,GLUTATHIONE S-TRANSFERASE U17	1.32047	6.01144
g11385.t1	AT3G53780.2	RHOMBOID-like protein 4	RBL4,ATRBL4,RHOMBOID-like protein 4	1.12466	6.01144
g15089.t1	AT1G52890.1	NAC domain containing protein 19	NAC019,ANAC019,NAC domain containing protein 19	3.00048	5.99568
g16157.t1	AT3G17520.1	Late embryogenesis abundant protein (LEA) family protein		3.74552	5.98716
g17557.t1	AT5G43760.1	3-ketoacyl-CoA synthase 20	KCS20	1.92529	5.98716
g21227.t1	AT3G56370.1	Leucine-rich repeat protein kinase family protein		-1.23292	5.97469
g18367.t1	AT2G38250.1	Homeodomain-like superfamily protein		1.68271	5.96658
g01580.t1	AT1G80670.1	Transducin/WD40 repeat-like superfamily protein	RAE1	1.12496	5.95468
g15452.t1	AT4G19550.2	zinc ion binding / transcription regulator		1.65643	5.9431
g01247.t1	AT1G76930.1	extensin 4	EXT4,ATEXT1,EXTENSIN 1,ATEXT4,extensin 4,EXT1,extensin 1,ORG5,OBP3-RESPONSIVE GENE 5	2.79964	5.9393
g21099.t1	AT1G67750.1	Pectate lyase family protein		-1.629	5.9393
g02148.t1	AT1G05140.1	Peptidase M50 family protein		-0.97126	5.92082
g19297.t1	AT5G14000.3	NAC domain containing protein 84	NAC084,anac084,NAC domain containing protein 84	2.22026	5.91364
g19455.t1	AT5G02460.1	Dof-type zinc finger DNA-binding family protein		1.49649	5.91364
g07597.t1	AT5G45650.1	subtilase family protein		-1.25273	5.91364
g03227.t1	AT2G33060.1	receptor like protein 27	RLP27,AtRLP27,receptor like protein 27	3.09367	5.8962
g16055.t1	AT1G32060.1	phosphoribulokinase	PRK	-1.11194	5.8962
g09354.t1	AT5G54840.1	Ras-related small GTP-binding family protein	SGP1	1.60501	5.8729
g21403.t1	AT4G04340.1	ERD (early-responsive to dehydration stress) family protein	osca1,reduced hyperosmolality, induced Ca2+ increase 1 (osca1)	-1.43754	5.8729
g20264.t1	AT4G15563.7	F-box-like protein		1.46727	5.86328
g02008.t1	AT1G03790.1	Zinc finger C-x8-C-x5-C-x3-H type family protein	SOM,AtTZF4,TZF4,Tandem CCCH Zinc Finger protein 4	5.68289	5.86012
g03348.t1	AT2G34510.1	choice-of-anchor C domain protein%2C putative (Protein of unknown function%2C DUF642)		-1.17045	5.83268
g18209.t1	AT1G08940.1	Phosphoglycerate mutase family protein		2.2102	5.82681
g14567.t1	AT2G01818.1	PLATZ transcription factor family protein		1.95061	5.82681
g00076.t1	AT5G16940.1	carbon-sulfur lyase		1.61939	5.82681
g30974.t1	AT1G41830.1	SKU5-similar 6	SKS6	-1.23184	5.82681
g17623.t1	AT1G32940.1	Subtilase family protein	SBT3.5	1.62979	5.82391
g10798.t1	AT5G61480.1	Leucine-rich repeat protein kinase family protein	PXY,TDR,TDIF receptor	-1.17571	5.8041
g13243.t1	AT5G18460.1	carboxyl-terminal peptidase (DUF239)		-1.56013	5.8041
g14141.t1	AT5G25120.1	cytochrome p450%2C family 71%2C subfamily B%2C polypeptide 11	CYP71B11	1.9146	5.80134
g03193.t1	AT2G33060.1	receptor like protein 27	RLP27,AtRLP27,receptor like protein 27	1.79944	5.80134
g09878.t1	AT1G17140.1	interactor of constitutive active rops 1	ICR1,RIP1,ROP INTERACTIVE PARTNER 1	-1.36862	5.80134
g05855.t1	AT3G11840.1	E3 ubiquitin-protein ligase PUB24-like protein	PUB24	1.52123	5.77728
g02715.t1	AT4G38430.1	rho guanyl-nucleotide exchange factor 1	ROPGEF1,ATROPGEF1	-1.01778	5.77211
g06209.t1	AT3G04620.1	Alba DNA/RNA-binding protein	DAN1	2.27001	5.76955
g07986.t1	AT2G32190.1	cysteine-rich/transmembrane domain A-like protein		2.1971	5.75203
g20258.t1	AT4G15610.1	Uncharacterized protein family (UPF0497)	CASPL1D1,CASP-like protein 1D1	2.41084	5.73518
g17338.t1	AT2G42570.1	TRICHOME BIREFRINGENCE-LIKE 39	TBL39	1.81965	5.72125
g03499.t1	AT2G35980.1	Late embryogenesis abundant (LEA) hydroxyproline-rich glycoprotein family	YLS9,ATNHL10,ARABIDOPSIS NDR1/HIN1-LIKE 10,NHL10,NDR1/HIN1-LIKE	3.11732	5.7167
g26842.t1	AT1G76930.1	extensin 4	EXT4,ATEXT1,EXTENSIN 1,ATEXT4,extensin 4,EXT1,extensin 1,ORG5,OBP3-RESPONSIVE GENE 5	2.27335	5.71444
g01861.t1	AT1G02520.1	P-glycoprotein 11	ABCB11,MDR8,multi-drug resistance 8,PGP11,P-glycoprotein 11	2.14251	5.70774
g07662.t1	AT5G46080.1	Protein kinase superfamily protein		1.53401	5.70774
g03765.t1	AT1G70280.2	NHL domain-containing protein		-1.28694	5.6925
g11129.t1	AT3G20490.1	Rho GTPase-activating protein		1.43126	5.68194
g24789.t1	AT1G56320.1	hypothetical protein		2.79005	5.66354
g05992.t1	AT3G10525.1	LOSS OF GIANT CELLS FROM ORGANS	LGO,SMR1,SIAMESE RELATED 1	-1.2199	5.65365
g02245.t1	AT1G06002.1	Natural antisense transcript overlaps with AT1G06000		-1.40855	5.6517
g20562.t1	AT3G27380.1	succinate dehydrogenase 2-1	SDH2-1	1.28267	5.62709
g08731.t1	AT2G23790.1	calcium uniporter (DUF607)		1.51305	5.61439
g15420.t1	AT4G19230.2	cytochrome P450%2C family 707%2C subfamily A%2C polypeptide 1	CYP707A1	2.49135	5.60555
g00171.t1	AT5G16000.1	NSP-interacting kinase 1	NIK1,AtNIK1	-1.20562	5.60033
g25523.t1	AT5G50200.1	nitrate transmembrane transporter	WR3,ATNRT3.1,NRT3.1,NITRATE TRANSPORTER 3.1	1.50887	5.59007
g15800.t1	AT5G03890.1	hypothetical protein		2.04125	5.58004
g16475.t1	AT2G04160.1	Subtilisin-like serine endopeptidase family protein	AIR3	1.35953	5.57675
g07313.t1	AT5G67280.1	receptor-like kinase	RLK	-1.05365	5.56864
g00291.t1	AT5G14880.1	Potassium transporter family protein	KUP8,potassium uptake 8	-1.12268	5.56225
g04186.t1	AT4G30400.1	RING/U-box superfamily protein		-1.15196	5.56067
g21076.t1	AT1G67590.1	Remorin family protein		-1.13406	5.5544
g12318.t1	AT5G63120.2	P-loop containing nucleoside triphosphate hydrolases superfamily protein		1.01846	5.54975
g23895.t1	AT5G07440.1	glutamate dehydrogenase 2	GDH2	1.34117	5.54516
g16577.t1	AT3G58150.1	Optic atrophy 3 protein (OPA3)		3.3278	5.5376
g05381.t1	AT3G62110.1	Pectin lyase-like superfamily protein		-1.47722	5.52871
g14610.t1	AT2G02120.1	Scorpion toxin-like knottin superfamily protein	PDF2.1	2.27775	5.52724
g06454.t2	AT3G06500.1	Plant neutral invertase family protein	A/N-InvC	1.42219	5.47625
g16385.t1	AT2G05160.1	CCCH-type zinc fingerfamily protein with RNA-binding domain-containing protein		-1.50966	5.47496
g17393.t1	AT2G43010.5	phytochrome interacting factor 4	PIF4,AtPIF4,SRL2	-1.2593	5.46852
g31858.t1	AT2G30140.1	UDP-Glycosyltransferase superfamily protein	UGT87A2	1.87501	5.46344
g19307.t1	AT5G13910.1	Integrase-type DNA-binding superfamily protein	LEP	3.98241	5.46218
g07665.t1	AT5G46110.4	Glucose-6-phosphate/phosphate translocator-like protein	APE2,TPT,triose-phosphate %26#8260%3B phosphate translocator	-1.00506	5.45346
g25187.t1	AT1G69610.2	zinc finger FYVE domain protein%2C putative (DUF1666)		1.4167	5.451
g06846.t1	AT3G14060.1	hypothetical protein		1.65537	5.44009
g27071.t1	AT5G49740.1	ferric reduction oxidase 7	FRO7,ATFRO7,FERRIC REDUCTION OXIDASE 7	-1.16656	5.44009
g10633.t1	AT5G11650.1	alpha/beta-Hydrolases superfamily protein		1.24604	5.42366
g30078.t1	AT4G12490.1	Bifunctional inhibitor/lipid-transfer protein/seed storage 2S albumin superfamily protein		2.67953	5.42136
g06900.t1	AT3G13690.1	kinase with adenine nucleotide alpha hydrolases-like domain-containing protein		-1.06821	5.38091
g27610.t1	AT5G24600.1	TRP-like ion channel protein (Protein of unknown function%2C DUF599)		2.34301	5.37779
g03398.t1	AT2G35060.2	K+ uptake permease 11	KUP11	-1.15866	5.36552
g26821.t1	AT3G03470.1	cytochrome P450%2C family 87%2C subfamily A%2C polypeptide 9	CYP89A9	1.62047	5.35262
g20814.t1	AT5G38240.1	Protein kinase family protein		2.20516	5.33819
g17392.t1	AT2G43000.1	NAC domain containing protein 42	NAC042,ANAC042,NAC domain containing protein 42,JUB1,JUNGBRUNNEN 1	2.60712	5.32606
g24493.t1	AT2G41260.2	glycine-rich protein / late embryogenesis abundant protein (M17)	M17	3.34806	5.31876
g06249.t1	AT3G04910.1	with no lysine (K) kinase 1	WNK1,ATWNK1,ZIK4	-1.0499	5.31876
g15225.t1	AT1G49450.1	Transducin/WD40 repeat-like superfamily protein		2.77535	5.30103
g02359.t1	AT1G07040.1	plant/protein		1.76106	5.29757
g29608.t1	AT2G26910.1	pleiotropic drug resistance 4	ABCG32,ATPDR4,PLEIOTROPIC DRUG RESISTANCE 4,AtABCG32,PDR4,pleiotropic drug resistance 4,PEC1,PERMEABLE CUTICLE 1	-0.964036	5.29585
g16119.t1	AT3G17840.1	receptor-like kinase 902	RLK902	-1.12872	5.29073
g23323.t1	AT1G67090.1	ribulose bisphosphate carboxylase small chain 1A	RBCS1A	-1.09453	5.28651
g10035.t1	AT1G15430.1	hypothetical protein (DUF1644)		1.50699	5.28483
g18354.t1	AT2G38120.1	Transmembrane amino acid transporter family protein	AUX1,AtAUX1,MAP1,MODIFIER OF ARF7/NPH4 PHENOTYPES 1,PIR1,WAV5,WAVY ROOTS 5	-1.05332	5.25885
g25169.t1	AT1G59720.1	Tetratricopeptide repeat (TPR)-like superfamily protein	CRR28	-1.23304	5.24413
g06580.t1	AT3G16340.1	pleiotropic drug resistance 1	ABCG29,ATPDR1,PLEIOTROPIC DRUG RESISTANCE 1,AtABCG29,PDR1,pleiotropic drug resistance 1	1.72799	5.23882
g08096.t1	AT1G20693.1	high mobility group B2	HMGB2,HMG BETA 1,HIGH MOBILITY GROUP BETA 1,NFD02,NUCLEOSOME/CHROMATIN ASSEMBLY FACTOR GROUP D 02,NFD2,NUCLEOSOME/CHROMATIN ASSEMBLY FACTOR GROUP D 2	1.06881	5.22988
g24905.t1	AT1G53920.1	GDSL-motif lipase 5	GLIP5	2.07528	5.22915
g22409.t1	AT5G41040.1	HXXXD-type acyl-transferase family protein	RWP1,ASFT,aliphatic suberin feruloyl-transferase,HHT,hydroxycinnamoyl- CoA:%26omega%3B-hydroxyacid O-hydroxycinnamoyltransferase	3.44474	5.22841
g05781.t1	AT3G12510.1	MADS-box family protein		1.3212	5.22621
g08295.t1	AT5G52190.1	Sugar isomerase (SIS) family protein		-0.948964	5.22475
g03159.t1	AT2G32690.1	glycine-rich protein 23	GRP23,ATGRP23,GLYCINE-RICH PROTEIN 23	-1.27091	5.22475
g11367.t1	AT3G53600.1	C2H2-type zinc finger family protein		4.51769	5.2204
g12364.t1	AT5G63570.1	glutamate-1-semialdehyde-2%2C1-aminomutase	GSA1	-0.996814	5.2204
g09892.t1	AT1G17020.1	senescence-related gene 1	SRG1,ATSRG1,SENESCENCE-RELATED GENE 1	2.33954	5.21325
g04614.t1	AT4G26540.1	Leucine-rich repeat receptor-like protein kinase family protein		-1.23202	5.20273
g10211.t1	AT4G26080.1	Protein phosphatase 2C family protein	ABI1,AtABI1	1.14678	5.19314
g03131.t1	AT2G32510.1	mitogen-activated protein kinase kinase kinase 17	MAPKKK17	1.97248	5.19179
g04662.t1	AT1G13990.3	plant/protein		1.22132	5.17134
g23672.t1	AT5G44870.1	Disease resistance protein (TIR-NBS-LRR class) family	LAZ5,TTR1,tolerance to Tobacco ringspot virus 1	2.77352	5.1707
g03245.t2	AT2G33480.1	NAC domain containing protein 41	NAC041,ANAC041,NAC domain containing protein 41	1.50959	5.16178
g24113.t1	AT5G56910.1	Proteinase inhibitor I25%2C cystatin%2C conserved region		1.25702	5.15366
g13074.t1	AT1G29230.1	CBL-interacting protein kinase 18	CIPK18,ATCIPK18,ATWL1,WPL4-LIKE 1,SnRK3.20,SNF1-RELATED PROTEIN KINASE 3.20,WL1,WPL4-LIKE 1	3.85394	5.15181
g08455.t1	AT5G50960.1	nucleotide binding protein 35	NBP35,ATNBP35,NUCLEOTIDE BINDING PROTEIN 35	1.16083	5.14569
g02401.t1	AT1G07430.1	highly ABA-induced PP2C protein 2	HAI2,AIP1,AKT1 interacting protein phosphatase 1,AtAIP1,HON,HONSU (Korean for abnormal drowsiness)	2.36645	5.13787
g17145.t1	AT4G17250.1	transmembrane protein		1.80739	5.13727
g04011.t1	AT1G72520.1	PLAT/LH2 domain-containing lipoxygenase family protein	LOX4,ATLOX4,Arabidopsis thaliana lipoxygenase 4	2.11645	5.13668
g13956.t1	AT1G18860.1	WRKY DNA-binding protein 61	WRKY61,ATWRKY61,WRKY DNA-BINDING PROTEIN 61	4.12835	5.12901
g03914.t1	AT1G71697.1	choline kinase 1	CK1,ATCK1,choline kinase 1,CK,CHOLINE KINASE	1.91277	5.12263
g17351.t1	AT2G42690.1	alpha/beta-Hydrolases superfamily protein		-1.02411	5.11464
g19589.t1	AT3G25690.5	Hydroxyproline-rich glycoprotein family protein	CHUP1,AtCHUP1,Arabidopsis thaliana CHLOROPLAST UNUSUAL POSITIONING 1	-1.04127	5.10958
g27069.t1	AT5G49730.1	ferric reduction oxidase 6	FRO6,ATFRO6,ferric reduction oxidase 6	-1.23627	5.09691
g08642.t1	AT3G28860.1	ATP binding cassette subfamily B19	ABCB19,ATABCB19,Arabidopsis thaliana ATP-binding cassette B19,ATMDR1,ATMDR11,MULTIDRUG RESISTANCE PROTEIN 11,ATPGP19,MDR1,MDR11,PGP19,P-GLYCOPROTEIN 19	-1.01799	5.09637
g09872.t1	AT1G17180.1	glutathione S-transferase TAU 25	GSTU25,ATGSTU25,glutathione S-transferase TAU 25	2.17731	5.08249
g30680.t1				1.27435	5.07988
g19077.t1	AT5G08640.1	flavonol synthase 1	FLS1,ATFLS1,FLS,FLAVONOL SYNTHASE	-1.19428	5.07366
g23986.t1	AT2G21780.1	hypothetical protein		1.94161	5.07109
g06768.t1	AT3G14810.1	mechanosensitive channel of small conductance-like 5	MSL5	1.54671	5.05502
g04521.t1	AT4G27430.1	COP1-interacting protein 7	CIP7	-0.878598	5.05502
g01268.t1	AT1G77120.1	alcohol dehydrogenase 1	ADH1,ADH,ALCOHOL DEHYDROGENASE,ATADH1,ATADH,ARABIDOPSIS THALIANA ALCOHOL DEHYDROGENASE	1.98192	5.04239
g21963.t1	AT1G51760.1	peptidase M20/M25/M40 family protein	IAR3,JR3,JASMONIC ACID RESPONSIVE 3	1.71635	5.04239
g11036.t1	AT5G59030.1	copper transporter 1	COPT1	-0.848256	4.99568
g01221.t1	AT1G76690.1	12-oxophytodienoate reductase 2	OPR2,ATOPR2,ARABIDOPSIS 12-OXOPHYTODIENOATE REDUCTASE 2	1.54437	4.98716
g00945.t1	AT1G74070.1	Cyclophilin-like peptidyl-prolyl cis-trans isomerase family protein		-1.16079	4.96658
g16780.t1	AT3G49210.1	O-acyltransferase (WSD1-like) family protein		1.66175	4.96257
g05617.t1	AT3G60140.1	Glycosyl hydrolase superfamily protein	DIN2,BGLU30,BETA GLUCOSIDASE 30,SRG2,SENESCENCE-RELATED GENE 2	4.02614	4.95078
g11504.t1	AT3G54820.1	plasma membrane intrinsic protein 2%3B5	PIP2%3B5,PIP2D,PLASMA MEMBRANE INTRINSIC PROTEIN 2D	1.52689	4.95078
g06976.t1	AT2G29350.1	senescence-associated gene 13	SAG13	3.25444	4.9393
g07222.t1	AT5G66480.1	bacteriophage N4 adsorption B protein		2.45085	4.93554
g01132.t1	AT1G75830.1	low-molecular-weight cysteine-rich 67	LCR67,PDF1.1,PLANT DEFENSIN 1.1	2.35055	4.93554
g02118.t1	AT1G04870.2	protein arginine methyltransferase 10	PRMT10,ATPRMT10	0.929517	4.93181
g15264.t1	AT1G49750.1	Leucine-rich repeat (LRR) family protein		-1.12775	4.93181
g11034.t2	AT3G46740.1	translocon at the outer envelope membrane of chloroplasts 75-III	TOC75-III,MAR1,MODIFIER OF ARG1 1	2.96738	4.92445
g27036.t1	AT3G46080.1	C2H2-type zinc finger family protein		3.00037	4.92082
g17310.t1	AT2G42380.2	Basic-leucine zipper (bZIP) transcription factor family protein	BZIP34	-2.34022	4.91721
g12934.t1	AT1G61470.1	Polynucleotidyl transferase%2C ribonuclease H-like superfamily protein		1.94852	4.91364
g04710.t1	AT1G13520.1	hypothetical protein (DUF1262)		2.41715	4.8962
g12781.t1	AT3G47000.1	Glycosyl hydrolase family protein		-0.943886	4.86646
g25722.t1	AT2G30770.1	cytochrome P450 family 71 polypeptide	CYP71A13	3.51773	4.86012
g20547.t1	AT1G19540.1	NmrA-like negative transcriptional regulator family protein		3.65067	4.84466
g19341.t1	AT5G13580.1	ABC-2 type transporter family protein	ABCG6	3.53515	4.84164
g14576.t1	AT2G01890.1	purple acid phosphatase 8	PAP8,ATPAP8,PURPLE ACID PHOSPHATASE 8	1.36127	4.84164
g04079.t1	AT1G73260.1	kunitz trypsin inhibitor 1	KTI1,ATKTI1,ARABIDOPSIS THALIANA KUNITZ TRYPSIN INHIBITOR 1	3.03682	4.83565
g09010.t1	AT4G03320.1	translocon at the inner envelope membrane of chloroplasts 20-IV	Tic20-IV,AtTic20-IV,translocon at the inner envelope membrane of chloroplasts 20-IV	1.97994	4.83565
g18916.t1	AT3G28210.1	zinc finger (AN1-like) family protein	PMZ	1.69326	4.83268
g20782.t1	AT3G26830.1	Cytochrome P450 superfamily protein	PAD3,CYP71B15	3.36053	4.81248
g04000.t1	AT1G72430.1	SAUR-like auxin-responsive protein family	SAUR78,SMALL AUXIN UPREGULATED RNA 78	-1.7721	4.78781
g02921.t1	AT4G37910.1	mitochondrial heat shock protein 70-1	mtHsc70-1	1.2303	4.78516
g09873.t1	AT1G17170.1	glutathione S-transferase TAU 24	GSTU24,ATGSTU24,glutathione S-transferase TAU 24,GST,Arabidopsis thaliana Glutathione S-transferase (class tau) 24	2.93428	4.77989
g05932.t1	AT3G11110.1	RING/U-box superfamily protein		-1.42509	4.77989
g21848.t1	AT5G26340.1	Major facilitator superfamily protein	MSS1	1.45671	4.77211
g15116.t1	AT1G52690.1	Late embryogenesis abundant protein (LEA) family protein	LEA7	3.93096	4.76955
g22392.t1	AT5G40880.1	WD-40 repeat family protein / zfwd3 protein (ZFWD3)		1.18999	4.76955
g15353.t1	AT4G18700.1	CBL-interacting protein kinase 12	CIPK12,ATWL4,WPL4-LIKE 4,PKS8,protein kinase 8,SnRK3.9,SNF1-RELATED PROTEIN KINASE 3.9,WL4,WPL4-LIKE 4	1.165	4.76955
g03838.t1	AT1G70940.1	Auxin efflux carrier family protein	PIN3,ATPIN3,ARABIDOPSIS PIN-FORMED 3	-0.934559	4.76955
g25459.t1	AT1G60790.1	trichome birefringence-like protein (DUF828)	TBL2	-1.30889	4.76447
g24415.t1	AT4G04540.1	cysteine-rich RLK (RECEPTOR-like protein kinase) 39	CRK39	2.9324	4.75945
g06339.t1	AT3G05630.1	phospholipase D P2	PLDP2,PDLZ2,PHOSPHOLIPASE D ZETA 2,PLDZETA2,PHOSPHOLIPASE D ZETA 2	1.65226	4.75696
g09439.t1	AT5G54100.1	SPFH/Band 7/PHB domain-containing membrane-associated protein family	AtSLP2,SLP2,stomatin-like protein 2	2.15298	4.75449
g18956.t1	AT3G27880.1	hypothetical protein (DUF1645)		1.68634	4.74715
g11970.t1	AT5G22100.1	RNA cyclase family protein		1.14222	4.7167
g11999.t1	AT5G21222.1	protein kinase family protein		-0.941936	4.7167
g25367.t1	AT5G42620.2	metalloendopeptidase / zinc ion binding protein		-0.920305	4.7122
g17206.t1	AT4G16670.1	auxin canalization protein (DUF828)		1.46923	4.70997
g18313.t1	AT2G37750.1	hypothetical protein		3.49506	4.6968
g24134.t1	AT5G57035.1	U-box domain-containing protein kinase family protein		1.12022	4.6925
g06236.t1	AT3G04800.1	translocase inner membrane subunit 23-3	TIM23-3,ATTIM23-3,translocase inner membrane subunit 23-3	2.09395	4.66756
g31745.t1	AT5G46220.1	transmembrane protein (DUF616)	TOD1,TurgOr regulation Defect 1	-1.4838	4.65561
g09428.t1	AT5G54165.1	Avr9/Cf-9 rapidly elicited protein		1.63047	4.64782
g10770.t1	AT5G13330.1	related to AP2 6l	Rap2.6L	2.22296	4.64207
g08476.t1	AT5G50740.3	Heavy metal transport/detoxification superfamily protein		-1.2821	4.64016
g14415.t1	AT4G22580.1	Exostosin family protein		-0.967152	4.63451
g11593.t1	AT3G55620.1	Translation initiation factor IF6	eIF6A,emb1624,embryo defective 1624	1.11155	4.63264
g09230.t1	AT5G55930.1	oligopeptide transporter 1	OPT1,ATOPT1,ARABIDOPSIS THALIANA OLIGOPEPTIDE TRANSPORTER 1	-1.13489	4.62709
g27860.t1	AT5G36970.1	NDR1/HIN1-like 25	NHL25	2.80477	4.62342
g24811.t1	AT5G35370.1	S-locus lectin protein kinase family protein		2.23361	4.6216
g10276.t1	AT4G22200.1	potassium transport 2/3	KT2/3,AKT2,AKT2/3,potassium transport 2/3,AKT3	-0.995465	4.6216
g13443.t1	AT1G21240.1	wall associated kinase 3	WAK3	2.76635	4.61979
g28408.t2	AT4G10060.1	Beta-glucosidase%2C GBA2 type family protein		-1.23006	4.61798
g31741.t1	AT3G60530.1	GATA transcription factor 4	GATA4	-1.0686	4.61083
g17545.t1	AT5G43870.1	auxin canalization protein (DUF828)		-1.20632	4.6073
g17976.t1	AT2G43120.2	RmlC-like cupins superfamily protein	PRN2,PIRIN2	1.73013	4.60033
g32153.t1	AT4G23190.1	cysteine-rich RLK (RECEPTOR-like protein kinase) 11	CRK11,AT-RLK3,RECEPTOR LIKE PROTEIN KINASE 3	1.30405	4.60033
g07428.t1	AT5G65380.1	MATE efflux family protein		0.976672	4.5986
g09888.t1	AT1G17060.1	cytochrome p450 72c1	CYP72C1,CHI2,CHIBI 2,SHK1,SHRINK 1,SOB7,SUPPRESSOR OF PHYB-4 7	2.25506	4.59007
g06148.t1	AT3G04070.1	NAC domain containing protein 47	NAC047,ANAC047,NAC domain containing protein 47,SHG,SPEEDY HYPONASTIC GROWTH	1.9297	4.57349
g00828.t1	AT4G31590.1	Cellulose-synthase-like C5	CSLC5,ATCSLC05,CELLULOSE-SYNTHASE LIKE C5,ATCSLC5,Cellulose-synthase-like C5,CSLC05,CELLULOSE-SYNTHASE LIKE C5	-1.28699	4.57187
g01115.t1	AT1G75710.1	C2H2-like zinc finger protein		-1.39349	4.57025
g24637.t1	AT5G39050.1	HXXXD-type acyl-transferase family protein	PMAT1	1.41684	4.55129
g10697.t1	AT5G12250.1	beta-6 tubulin	TUB6	-1.06762	4.55129
g23598.t1	AT2G03430.1	Ankyrin repeat family protein		0.997882	4.54516
g02211.t1	AT1G05680.1	Uridine diphosphate glycosyltransferase 74E2	UGT74E2	1.66918	4.53462
g32471.t1	AT5G12950.1	proline-tRNA ligase (DUF1680)		-1.12169	4.53462
g03702.t1	AT1G66580.1	senescence associated gene 24	SAG24,RPL10C,ribosomal protein L10 C	0.888714	4.53313
g01217.t1	AT1G76650.1	calmodulin-like 38	CML38	2.82507	4.53165
g21632.t1	AT3G18780.2	actin 2	ACT2,DER1,DEFORMED ROOT HAIRS 1,ENL2,ENHANCER OF LRX1 2,FIZ2,FRIZZY AND KINKED SHOOTS 2,LSR2,LIGHT STRESS-REGULATED 2	-1.00493	4.52871
g27726.t1	AT5G23190.1	cytochrome P450%2C family 86%2C subfamily B%2C polypeptide 1	CYP86B1	3.53586	4.52724
g22278.t1	AT3G49780.1	phytosulfokine 4 precursor	PSK4,ATPSK3 (FORMER SYMBOL),ATPSK4,phytosulfokine 4 precursor	1.28921	4.52724
g06733.t1	AT3G15095.1	Serine/Threonine-kinase pakA-like protein	HCF243	-1.02474	4.52578
g22584.t1	AT4G18360.1	Aldolase-type TIM barrel family protein	GOX3	1.60669	4.51999
g23923.t1	AT2G21180.1	transmembrane protein		1.15265	4.51999
g01158.t1	AT1G76070.1	hypothetical protein		1.81205	4.51428
g31870.t1	AT1G09500.1	NAD(P)-binding Rossmann-fold superfamily protein		1.28119	4.51428
g12444.t1	AT5G64250.2	Aldolase-type TIM barrel family protein		1.0002	4.50864
g13123.t1	AT5G19440.1	NAD(P)-binding Rossmann-fold superfamily protein		1.27049	4.48945
g23941.t1	AT2G21330.1	fructose-bisphosphate aldolase 1	FBA1,AtFBA1	-1.1175	4.4828
g05100.t1	AT1G10170.4	NF-X-like 1	NFXL1,ATNFXL1,NF-X-like 1	1.34727	4.4698
g13024.t1	AT1G28670.1	GDSL-like Lipase/Acylhydrolase superfamily protein	ARAB-1	-1.23178	4.45967
g24214.t1	AT2G30424.1	Homeodomain-like superfamily protein	TCL2	-1.29675	4.45842
g19126.t1	AT5G09530.1	hydroxyproline-rich glycoprotein family protein	PELPK1,PRP10,proline-rich protein 10	3.31183	4.45469
g04391.t1	AT4G28570.1	Long-chain fatty alcohol dehydrogenase family protein		1.86522	4.45469
g31792.t1	AT1G03850.1	Glutaredoxin family protein	GRXS13,ATGRXS13,glutaredoxin 13	2.74269	4.45223
g25770.t1	AT2G31110.2	trichome birefringence-like protein (DUF828)	TBL40,TRICHOME BIREFRINGENCE-LIKE 40	2.15509	4.44612
g00803.t1	AT4G31800.1	WRKY DNA-binding protein 18	WRKY18,ATWRKY18,ARABIDOPSIS THALIANA WRKY DNA-BINDING PROTEIN 18	1.26657	4.43771
g32469.t1	ATMG00510.1	NADH dehydrogenase subunit 7	NAD7	-1.21231	4.4318
g04849.t1	AT1G12280.1	LRR and NB-ARC domains-containing disease resistance protein	SUMM2	-0.993892	4.42481
g22713.t1	AT2G19170.1	subtilisin-like serine protease 3	SLP3	-1.00787	4.41454
g13987.t1	AT1G18620.2	LONGIFOLIA protein	TRM3	-1.47596	4.39147
g24280.t1	AT1G48750.1	Bifunctional inhibitor/lipid-transfer protein/seed storage 2S albumin superfamily protein		1.47011	4.37779
g22784.t1	AT3G23000.1	CBL-interacting protein kinase 7	CIPK7,ATSR2,ATSRPK1,PKS7,SnRK3.10,SNF1-RELATED PROTEIN KINASE 3.10	1.10991	4.37779
g31525.t1	AT2G27500.1	Glycosyl hydrolase superfamily protein		1.53488	4.36957
g30080.t1	AT4G12480.1	Bifunctional inhibitor/lipid-transfer protein/seed storage 2S albumin superfamily protein	EARLI1,pEARLI 1	1.98207	4.36552
g17653.t1	AT1G33240.1	GT-2-like 1	GTL1,AT-GTL1,GT2-LIKE 1,ATGTL1	-0.899028	4.36552
g07227.t1	AT5G66530.1	Galactose mutarotase-like superfamily protein		-1.04229	4.36552
g00237.t2	AT5G15310.1	myb domain protein 16	MYB16,ATMIXTA,ATMYB16,myb domain protein 16	-1.52296	4.36552
g01637.t1	AT1G80150.1	Tetratricopeptide repeat (TPR)-like superfamily protein		1.88502	4.36151
g08772.t1	AT2G24100.1	ATP-dependent DNA helicase	ASG1	1.14416	4.35067
g06132.t1	AT3G03920.1	H/ACA ribonucleoprotein complex%2C subunit Gar1/Naf1 protein		0.985264	4.35067
g09644.t1	AT2G46790.1	pseudo-response regulator 9	PRR9,APRR9,Arabidopsis pseudo-response regulator 9,TL1,TOC1-LIKE PROTEIN 1	1.50133	4.33348
g28994.t1	AT3G19820.1	cell elongation protein / DWARF1 / DIMINUTO (DIM)	DWF1,CBB1,CABBAGE 1,DIM1,DIMINUTO 1,DIM,DIMINUTIA,EVE1,ENHANCED VERY-LOW-FLUENCE RESPONSES 1	-0.941279	4.33161
g11009.t1	AT5G59500.1	protein C-terminal S-isoprenylcysteine carboxyl O-methyltransferase		-0.796207	4.33068
g06779.t1	AT3G14690.2	cytochrome P450%2C family 72%2C subfamily A%2C polypeptide 15	CYP72A15	1.25618	4.3279
g13823.t1	AT2G03090.1	expansin A15	EXPA15,ATEXP15,ATEXPA15,expansin A15,ATHEXP ALPHA 1.3,EXP15,EXPANSIN 15	-1.36257	4.32606
g28034.t1	AT4G33610.1	glycine-rich protein		3.34012	4.32422
g25012.t1	AT5G38900.2	Thioredoxin superfamily protein		1.40084	4.32148
g03018.t1	AT4G37080.2	ternary complex factor MIP1 leucine-zipper protein (Protein of unknown function%2C DUF547)		-0.901034	4.32148
g19167.t1	AT5G09930.1	ABC transporter family protein	ABCF2	1.43884	4.31785
g18960.t1	AT3G27830.1	ribosomal protein L12-A	RPL12-A,RPL12,RIBOSOMAL PROTEIN L12	-1.01805	4.31695
g27314.t1	AT5G23100.1	MIZU-KUSSEI-like protein (Protein of unknown function%2C DUF617)		-0.959327	4.31605
g29109.t1	AT5G23710.1	DNA binding / DNA-directed RNA polymerase		0.889599	4.31069
g11513.t1	AT3G54900.1	CAX interacting protein 1	CXIP1,ATGRXCP,GLUTAREDOXIN	-0.868649	4.31069
g09527.t1	AT2G47950.2	myelin transcription factor-like protein		2.25065	4.30627
g17975.t1	AT2G43110.1	U3 containing 90S pre-ribosomal complex subunit		1.11506	4.30627
g28180.t1	AT3G27570.1	Sucrase/ferredoxin-like family protein		0.898193	4.30627
g03251.t1	AT2G33530.1	serine carboxypeptidase-like 46	scpl46	-1.04807	4.30627
g04442.t1	AT4G28100.1	transmembrane protein		-1.25725	4.30627
g06656.t1	AT3G15680.1	Ran BP2/NZF zinc finger-like superfamily protein		-1.06234	4.29671
g24048.t1	AT3G24170.1	glutathione-disulfide reductase	GR1,ATGR1,glutathione-disulfide reductase	0.888786	4.28316
g03822.t1	AT1G70800.1	Calcium-dependent lipid-binding (CaLB domain) family protein	EHB1,CAR6,C2-domain ABA-related6	1.76478	4.25649
g17847.t1	AT1G62570.1	flavin-monooxygenase glucosinolate S-oxygenase 4	FMO GS-OX4	1.01684	4.25493
g18503.t1	AT2G05910.1	LURP-one-like protein (DUF567)		1.64048	4.24642
g24888.t1	AT1G54100.1	aldehyde dehydrogenase 7B4	ALDH7B4	1.13403	4.24336
g00515.t1	AT4G34220.1	Leucine-rich repeat protein kinase family protein		-1.50708	4.24336
g05745.t1	AT3G12860.1	NOP56-like pre RNA processing ribonucleoprotein		1.08143	4.22621
g08384.t1	AT5G51550.1	EXORDIUM like 3	EXL3	-0.960715	4.22548
g26461.t1	AT1G35515.1	high response to osmotic stress 10	HOS10,MYB8	1.79564	4.20621
g09110.t1	AT4G02380.3	senescence-associated gene 21	SAG21,AtLEA5,Arabidopsis thaliana late embryogenensis abundant like 5	1.24672	4.20482
g26031.t1	AT5G05340.1	Peroxidase superfamily protein	PRX52	2.33849	4.20135
g16708.t1	AT3G48560.1	chlorsulfuron/imidazolinone resistant 1	CSR1,AHAS,ACETOHYDROXY ACID SYNTHASE,ALS,ACETOLACTATE SYNTHASE,IMR1,IMIDAZOLE RESISTANT 1,TZP5,TRIAZOLOPYRIMIDINE RESISTANT 5	-0.914128	4.19928
g06681.t1	AT3G15460.1	Ribosomal RNA processing Brix domain protein		1.09733	4.19791
g14794.t1	AT1G68010.2	hydroxypyruvate reductase	HPR,ATHPR1	-0.929404	4.19791
g24027.t1	AT3G23840.1	HXXXD-type acyl-transferase family protein	CER26-LIKE,CER26-LIKE	-1.44518	4.18442
g07564.t1	AT5G64310.1	arabinogalactan protein 1	AGP1,ATAGP1	1.51185	4.18376
g24512.t1	AT2G41100.1	Calcium-binding EF hand family protein	TCH3,ATCAL4,ARABIDOPSIS THALIANA CALMODULIN LIKE 4,CML12,calmodulin-like 12	1.29265	4.18376
g05199.t1	AT4G20460.1	NAD(P)-binding Rossmann-fold superfamily protein		2.22936	4.17783
g15068.t1	AT1G53100.1	Core-2/I-branching beta-1%2C6-N-acetylglucosaminyltransferase family protein		-0.900169	4.17457
g26511.t1	AT1G64780.1	ammonium transporter 1%3B2	AMT1%3B2,ATAMT1%3B2,ammonium transporter 1%3B2	-2.73371	4.17393
g01518.t1	AT1G79510.1	hypothetical protein (DUF2358)		-0.875157	4.17005
g12748.t1	AT3G46530.1	NB-ARC domain-containing disease resistance protein	RPP13	-1.00919	4.16241
g09813.t1	AT2G45350.1	Pentatricopeptide repeat (PPR) superfamily protein	CRR4	-1.49759	4.15864
g23694.t1	AT1G30135.1	jasmonate-zim-domain protein 8	JAZ8,TIFY5A	3.1865	4.15428
g18125.t1	AT3G60120.1	beta glucosidase 27	BGLU27	3.70349	4.14448
g14699.t1	AT1G68850.1	Peroxidase superfamily protein		3.36023	4.14388
g13148.t1	AT5G19210.2	P-loop containing nucleoside triphosphate hydrolases superfamily protein		-0.979201	4.14206
g24610.t1	AT1G56145.2	Leucine-rich repeat transmembrane protein kinase		1.43778	4.1296
g06814.t1	AT3G14310.1	pectin methylesterase 3	PME3,ATPME3,pectin methylesterase 3,OZS2,OVERLY ZINC SENSITIVE 2	-0.853226	4.12784
g28398.t1	AT4G10120.1	Sucrose-phosphate synthase family protein	ATSPS4F	-1.12945	4.12378
g31629.t1	AT1G23150.1	hypothetical protein		0.896936	4.11295
g06716.t1	AT3G15260.1	Protein phosphatase 2C family protein		1.16258	4.10568
g14631.t1	AT2G02390.3	glutathione S-transferase zeta 1	GSTZ1,ATGSTZ1,glutathione S-transferase zeta 1,AtMAAI,GST18,GLUTATHIONE S-TRANSFERASE 18,MAAI,maleylacetoacetate isomerase	0.859284	4.10127
g13641.t1	AT1G23560.1	OBP32pep%2C putative (DUF220)		1.87661	4.10073
g05409.t1	AT3G61890.1	homeobox 12	HB-12,ATHB-12,homeobox 12,ATHB12,ARABIDOPSIS THALIANA HOMEOBOX 12	1.41938	4.10073
g05954.t1	AT3G10910.1	RING/U-box superfamily protein	DAFL1,DAF-Like gene 1	2.13681	4.098
g27790.t1	AT4G10840.1	Tetratricopeptide repeat (TPR)-like superfamily protein	KLCR1	-0.809471	4.0942
g21213.t1	AT3G56480.1	myosin heavy chain-like protein		-1.00639	4.08725
g12450.t1	AT2G38940.1	phosphate transporter 1%3B4	PHT1%3B4,ATPT2,ARABIDOPSIS THALIANA PHOSPHATE TRANSPORTER 2	1.28044	4.0846
g01223.t1	AT1G76690.1	12-oxophytodienoate reductase 2	OPR2,ATOPR2,ARABIDOPSIS 12-OXOPHYTODIENOATE REDUCTASE 2	1.14708	4.0846
g04765.t1	AT1G13080.1	cytochrome P450%2C family 71%2C subfamily B%2C polypeptide 2	CYP71B2	1.75349	4.07831
g11882.t1	AT3G45010.1	serine carboxypeptidase-like 48	scpl48	1.18991	4.07831
g13006.t1	AT1G28480.1	Thioredoxin superfamily protein	GRX480	2.11813	4.06956
g09227.t1	AT5G55960.1	transmembrane protein C9orf5 protein		-0.723406	4.05948
g31002.t1				-0.853278	4.05899
g16580.t1	AT3G58120.1	Basic-leucine zipper (bZIP) transcription factor family protein	BZIP61	-2.30088	4.04335
g28041.t1	AT2G44790.1	uclacyanin 2	UCC2	1.73099	4.03858
g13698.t1	AT1G23080.1	Auxin efflux carrier family protein	PIN7,ATPIN7,ARABIDOPSIS PIN-FORMED 7	-1.28255	4.03527
g27711.t1	AT5G49520.1	WRKY DNA-binding protein 48	WRKY48,ATWRKY48,ARABIDOPSIS THALIANA WRKY DNA-BINDING PROTEIN 48	1.77056	4.02641
g08789.t1	AT2G24180.1	cytochrome p450 71b6	CYP71B6	1.07702	4.02641
g09825.t1	AT2G45220.1	Plant invertase/pectin methylesterase inhibitor superfamily	AtPME17,PME17,pectin methylesterase 17	3.89069	4.02549
g22494.t1	AT3G19240.1	Vacuolar import/degradation%2C Vid27-related protein		1.06249	4.02273
g28817.t1	AT1G60170.1	pre-mRNA processing ribonucleoprotein binding region-containing protein	emb1220,PRP31	0.809116	4.01233
g07515.t1	AT5G64640.1	Plant invertase/pectin methylesterase inhibitor superfamily		-0.917947	4.00833
g12985.t1	AT1G28310.2	Dof-type zinc finger DNA-binding family protein		-0.931814	4.00349
g24222.t1	AT2G30362.1	Natural antisense transcript overlaps with AT2G30360		1.5649	4.00218
g16240.t1	AT3G16850.1	Pectin lyase-like superfamily protein		-0.860898	4.00218
g32437.t1	AT1G07940.1	GTP binding Elongation factor Tu family protein		0.898526	4.00174
g23000.t1	AT5G53020.6	Ribonuclease P protein subunit P38-like protein		-0.977785	4.00174
g14843.t1	AT3G51850.1	calcium-dependent protein kinase 13	CPK13	-0.85084	4.0013
g05673.t1	AT3G13380.1	BRI1-like 3	BRL3	1.23367	4
g07433.t1	AT5G65310.1	homeobox protein 5	HB5,ATHB-5,ATHB5,homeobox protein 5	-0.926738	3.99984
g04510.t1	AT4G27530.1	hypothetical protein		1.47272	3.9964
g10607.t1	AT5G11420.1	transmembrane protein%2C putative (Protein of unknown function%2C DUF642)		-1.07818	3.9941
g04529.t1	AT4G27350.1	membrane lipoprotein lipid attachment site-like protein%2C putative (DUF1223)		1.48884	3.99133
g00430.t1	AT4G34980.1	subtilisin-like serine protease 2	SLP2	-1.30505	3.99133
g19299.t1	AT5G13980.1	Glycosyl hydrolase family 38 protein		-0.9919	3.9864
g20584.t1	AT5G37500.2	gated outwardly-rectifying K+ channel	GORK	1.47564	3.97762
g11054.t1	AT5G59220.1	PP2C protein (Clade A protein phosphatases type 2C)	HAI1,SAG113,senescence associated gene 113	2.12152	3.9691
g00531.t1	AT4G34120.1	Cystathionine beta-synthase (CBS) family protein	LEJ1,CBSX2,CBS domain containing protein 2,CDCP1,CYSTATHIONE [BETA]-SYNTHASE DOMAIN-CONTAINING PROTEIN 1	0.841736	3.96469
g07399.t1	AT5G65660.1	hydroxyproline-rich glycoprotein family protein		0.951758	3.96435
g02052.t1	AT1G04220.1	3-ketoacyl-CoA synthase 2	KCS2	1.69712	3.96358
g31757.t1	AT4G39670.1	Glycolipid transfer protein (GLTP) family protein		4.50574	3.96309
g22916.t1	AT1G63420.1	O-glucosyltransferase-like protein (DUF821)		-0.874905	3.96309
g21109.t1	AT1G67820.1	Protein phosphatase 2C family protein		1.63892	3.96291
g26577.t1	AT4G11800.1	Calcineurin-like metallo-phosphoesterase superfamily protein		0.970818	3.96231
g30862.t1	AT2G46820.1	photosystem I P subunit	PSI-P,CURT1B,CURVATURE THYLAKOID 1B,PSAP,PTAC8,PLASTID TRANSCRIPTIONALLY ACTIVE 8,TMP14,THYLAKOID MEMBRANE PHOSPHOPROTEIN OF 14 KDA	-0.857736	3.96231
g19383.t1	AT5G03210.2	E3 ubiquitin-protein ligase	DIP2,AtDIP2	2.01852	3.9553
g13763.t1	AT1G22470.1	hypothetical protein		2.5583	3.95213
g10034.t1	AT1G15440.1	periodic tryptophan protein 2	PWP2,ATPWP2,PERIODIC TRYPTOPHAN PROTEIN 2	1.14152	3.95213
g04665.t1	AT1G13960.1	WRKY DNA-binding protein 4	WRKY4	1.06325	3.95213
g08103.t1	AT1G26390.1	FAD-binding Berberine family protein		3.76213	3.9452
g22861.t1	AT3G59400.1	protein GENOMES UNCOUPLED 4	GUN4	-1.1984	3.9452
g19110.t1	AT5G09380.2	RNA polymerase III RPC4		1.13278	3.94303
g09140.t1	AT4G02130.1	galacturonosyltransferase 6	GATL6,LGT10	-1.06327	3.94303
g02055.t1	AT1G04250.1	AUX/IAA transcriptional regulator family protein	AXR3,AtIAA17,IAA17,indole-3-acetic acid inducible 17	-1.50517	3.93923
g19219.t1	AT5G14720.1	Protein kinase superfamily protein		-0.743513	3.92929
g23248.t1	AT2G16850.1	plasma membrane intrinsic protein 2%3B8	PIP2%3B8,PIP3B,PLASMA MEMBRANE INTRINSIC PROTEIN 3B	-0.972277	3.92856
g15564.t1	AT5G06370.1	NC domain-containing protein-like protein		1.46826	3.92835
g21574.t1	AT3G18280.2	Bifunctional inhibitor/lipid-transfer protein/seed storage 2S albumin superfamily protein		1.11782	3.92786
g08385.t1	AT5G51545.1	low psii accumulation2	LPA2	-0.811606	3.92384
g07759.t1	AT5G46910.1	Transcription factor jumonji (jmj) family protein / zinc finger (C5HC2 type) family protein		1.3313	3.91053
g09826.t1	AT2G45210.1	SAUR-like auxin-responsive protein family	SAUR36,SAG201,senescence-associated gene 201	1.71039	3.90865
g02933.t1	AT4G37800.1	xyloglucan endotransglucosylase/hydrolase 7	XTH7	-1.3193	3.90669
g07418.t1	AT5G65480.1	hypothetical protein	CCI1,Clavata complex interactor 1	-0.830116	3.90315
g07778.t1				3.20822	3.89967
g11705.t1	AT3G08940.2	light harvesting complex photosystem II	LHCB4.2	-1.47479	3.89967
g20424.t1	AT3G52960.1	Thioredoxin superfamily protein		-0.898107	3.89505
g13485.t1	AT1G20810.1	FKBP-like peptidyl-prolyl cis-trans isomerase family protein		-0.912807	3.89289
g02840.t1	AT4G39640.1	gamma-glutamyl transpeptidase 1	GGT1	1.18962	3.88958
g29820.t1	AT3G59880.1	hypothetical protein		1.03413	3.88958
g14079.t1	AT5G25610.1	BURP domain-containing protein	RD22,ATRD22	-0.901462	3.88533
g10758.t1	AT5G13220.7	jasmonate-zim-domain protein 10	JAZ10,JAS1,JASMONATE-ASSOCIATED 1,TIFY9,TIFY DOMAIN PROTEIN 9	1.87071	3.87804
g05618.t1	AT3G60130.1	beta glucosidase 16	BGLU16	1.39373	3.8745
g13545.t1	AT1G20350.1	translocase inner membrane subunit 17-1	TIM17-1,ATTIM17-1,translocase inner membrane subunit 17-1	2.70802	3.87239
g15174.t1	AT1G52200.1	PLAC8 family protein		1.81396	3.87111
g25180.t1	AT1G69680.1	ran guanine nucleotide release factor%2C putative (Mog1/PsbP/DUF1795-like photosystem II reaction center PsbP family protein)		0.980333	3.86662
g04844.t1	AT1G12330.1	cyclin-dependent kinase-like protein		-0.979428	3.86662
g31859.t1	AT2G30150.2	UDP-Glycosyltransferase superfamily protein		1.98959	3.86502
g10371.t1	AT4G24510.1	HXXXD-type acyl-transferase family protein	CER2,VC-2,VC2	-1.24721	3.86502
g04835.t1	AT1G12430.2	armadillo repeat kinesin 3	ARK3,AtKINUa,Arabidopsis thaliana KINESIN Ungrouped clade, gene A,PAK,phosphatidic acid kinase	-1.04378	3.86186
g02984.t1	AT4G37320.1	cytochrome P450%2C family 81%2C subfamily D%2C polypeptide 5	CYP81D5	-1.00495	3.85201
g03721.t1	AT1G69870.1	nitrate transporter 1.7	NRT1.7,AtNPF2.13,NPF2.13,NRT1/ PTR family 2.13	0.992543	3.84091
g01161.t1	AT1G76100.2	plastocyanin 1	PETE1	-1.1316	3.83773
g28221.t1	AT3G30775.1	Methylenetetrahydrofolate reductase family protein	ERD5,AT-POX,ATPDH,ATPOX,ARABIDOPSIS THALIANA PROLINE OXIDASE,PDH1,proline dehydrogenase 1,PRO1,PRODH,PROLINE DEHYDROGENASE	1.19063	3.8365
g06379.t1	AT3G05937.1	hypothetical protein		1.80862	3.8315
g00551.t1	AT4G33925.1	zinc finger SWIM domain protein	SSN2	1.87276	3.82872
g15092.t1	AT1G52855.1	hypothetical protein		0.97369	3.82872
g29971.t1	AT5G53560.1	cytochrome B5 isoform E	CB5-E,ATB5-A,ATCB5-E,ARABIDOPSIS CYTOCHROME B5 ISOFORM E,B5 #2	0.91783	3.82872
g17575.t1	AT5G43650.1	basic helix-loop-helix (bHLH) DNA-binding superfamily protein	BHLH92	3.48757	3.82295
g19309.t1	AT5G13880.2	cotton fiber protein		1.29424	3.8177
g29960.t1	AT1G54780.1	thylakoid lumen 18.3 kDa protein	TLP18.3,AtTLP18.3	-0.85335	3.80797
g08243.t1	AT5G52580.2	RabGAP/TBC domain-containing protein		0.97115	3.79773
g00985.t1	AT1G18745.1	other_RNA		0.87654	3.79302
g05416.t1	AT3G61830.1	auxin response factor 18	ARF18	-1.28946	3.77864
g00592.t1	AT4G33550.1	Bifunctional inhibitor/lipid-transfer protein/seed storage 2S albumin superfamily protein		-1.0584	3.7783
g01458.t1	AT1G78960.1	lupeol synthase 2	LUP2,ATLUP2,lupeol synthase 2	1.42884	3.77804
g06700.t1	AT3G15357.1	phosphopantothenoylcysteine decarboxylase subunit		1.18059	3.77804
g05348.t1	AT3G62410.1	CP12 domain-containing protein 2	CP12-2,CP12,CP12 DOMAIN-CONTAINING PROTEIN 1	-1.06544	3.76156
g00249.t1	AT5G15240.1	Transmembrane amino acid transporter family protein		1.2484	3.76144
g14469.t1	AT4G22190.1	serine/arginine repetitive matrix-like protein		-0.913573	3.76119
g27400.t1	AT4G08950.1	Phosphate-responsive 1 family protein	EXO	1.82712	3.75831
g04058.t1	AT1G73060.1	Low PSII Accumulation 3	LPA3	-0.833354	3.75775
g20125.t2	AT3G42140.1	zinc ion binding / nucleic acid binding protein		-1.97803	3.75686
g10435.t1	AT4G23920.1	UDP-D-glucose/UDP-D-galactose 4-epimerase 2	UGE2,ATUGE2,UDP-GLC 4-EPIMERASE 2	1.28923	3.74871
g11728.t1	AT3G08720.1	serine/threonine protein kinase 2	S6K2,ATPK19,Arabidopsis thaliana protein kinase 19,ATPK2,ARABIDOPSIS THALIANA PROTEIN KINASE 2,ATS6K2,ARABIDOPSIS THALIANA SERINE/THREONINE PROTEIN KINASE 2	1.61511	3.74589
g17404.t1	AT1G48610.1	AT hook motif-containing protein		-0.832231	3.74036
g08234.t2	AT5G52660.2	Homeodomain-like superfamily protein		0.980187	3.73031
g32077.t1	AT2G07671.1	ATP synthase subunit C family protein		-1.35617	3.73031
g16768.t1	AT3G49120.1	peroxidase CB	PRXCB,ATPCB,ARABIDOPSIS THALIANA PEROXIDASE CB,ATPERX34,PERX34,PEROXIDASE 34,PRX34,PEROXIDASE 34	1.90612	3.71979
g18126.t1	AT2G44450.1	beta glucosidase 15	BGLU15	1.58349	3.71559
g01502.t1	AT2G22821.1	Natural antisense transcript overlaps with AT2G22820		0.991444	3.71559
g02769.t1	AT4G38970.1	fructose-bisphosphate aldolase 2	FBA2,AtFBA2	-0.859227	3.71559
g00163.t1	AT5G16080.1	carboxyesterase 17	CXE17,AtCXE17,carboxyesterase 17	1.75671	3.71143
g10085.t1	AT1G15002.1	Natural antisense transcript overlaps with AT1G15000		-0.897678	3.70482
g26121.t1	AT1G42990.1	basic region/leucine zipper motif 60	BZIP60,ATBZIP60,basic region/leucine zipper motif 60	0.967073	3.70368
g06068.t1	AT3G09910.1	RAB GTPase homolog C2B	RABC2b,ATRAB18C,ATRABC2B,RAB GTPase homolog C2B	1.72731	3.70229
g28353.t1	AT3G52340.6	sucrose-6F-phosphate phosphohydrolase 2	SPP2,ATSPP2,SUCROSE-PHOSPHATASE 2	1.08957	3.70157
g04570.t1	AT4G26950.1	senescence regulator (Protein of unknown function%2C DUF584)		1.48902	3.69884
g11665.t1	AT3G09270.1	glutathione S-transferase TAU 8	GSTU8,ATGSTU8,glutathione S-transferase TAU 8	2.20423	3.69672
g17960.t1	AT5G27420.1	carbon/nitrogen insensitive 1	CNI1,ATL31,Arabidopsis toxicos en levadura 31	1.93308	3.69672
g21437.t1	AT4G05010.1	F-box family protein	FBS3,AtFBS3	1.22834	3.69672
g01900.t1	AT1G02860.1	SPX (SYG1/Pho81/XPR1) domain-containing protein	NLA,BAH1,BENZOIC ACID HYPERSENSITIVE 1	0.928621	3.69672
g11168.t1	AT3G20810.2	2-oxoglutarate (2OG) and Fe(II)-dependent oxygenase superfamily protein	JMJD5,JMJ30,Jumonji C domain-containing protein 30	0.851688	3.69672
g15567.t1	AT5G06390.1	FASCICLIN-like arabinogalactan protein 17 precursor	FLA17	-0.954528	3.69672
g09456.t1	AT5G53970.1	Tyrosine transaminase family protein	TAT7	1.16966	3.69065
g02370.t1	AT1G07150.1	mitogen-activated protein kinase kinase kinase 13	MAPKKK13	1.43325	3.68644
g07017.t1	AT2G28950.1	expansin A6	EXPA6,ATEXP6,ARABIDOPSIS THALIANA TEXPANSIN 6,ATEXPA6,expansin A6,ATHEXP ALPHA 1.8	-1.29259	3.68549
g03561.t1	AT2G36580.1	Pyruvate kinase family protein		1.10457	3.68285
g01492.t1	AT1G79270.1	evolutionarily conserved C-terminal region 8	ECT8	1.19923	3.68117
g19317.t1	AT5G13820.1	telomeric DNA binding protein 1	TBP1,ATBP-1,ATBP1,ATTBP1,HPPBF-1,H-PROTEIN PROMOTE	1.59334	3.67925
g02424.t1	AT1G07630.1	pol-like 5	PLL5	0.97458	3.67738
g06799.t1	AT3G14440.1	nine-cis-epoxycarotenoid dioxygenase 3	NCED3,ATNCED3,SIS7,SUGAR INSENSITIVE 7,STO1,SALT TOLERANT 1	1.40808	3.66944
g22648.t1	AT4G17890.1	ARF-GAP domain 8	AGD8	-0.905768	3.66546
g04484.t1	AT4G27710.1	cytochrome P450%2C family 709%2C subfamily B%2C polypeptide 3	CYP709B3	-0.883038	3.65554
g15610.t1	AT5G06760.1	Late Embryogenesis Abundant 4-5	LEA4-5,AtLEA4-5,Late Embryogenesis Abundant 4-5	2.39343	3.65532
g13304.t1	AT5G17920.1	Cobalamin-independent synthase family protein	ATMS1,ATCIMS,COBALAMIN-INDEPENDENT METHIONINE SYNTHASE,ATMETS	-0.791342	3.64618
g12453.t1	AT2G38970.1	Zinc finger (C3HC4-type RING finger) family protein		-0.901985	3.64501
g00662.t1	AT4G32950.1	Protein phosphatase 2C family protein		1.80781	3.64012
g19253.t1	AT5G14430.1	S-adenosyl-L-methionine-dependent methyltransferases superfamily protein		-0.853962	3.63868
g11407.t1	AT3G53960.1	Major facilitator superfamily protein		1.33841	3.61779
g12490.t1	AT2G39350.1	ABC-2 type transporter family protein	ABCG1	1.69069	3.61743
g05756.t1	AT3G12740.1	ALA-interacting subunit 1	ALIS1	0.867442	3.6167
g06668.t1	AT3G15570.1	Phototropic-responsive NPH3 family protein		-1.19955	3.60587
g19008.t1	AT1G47480.1	alpha/beta-Hydrolases superfamily protein		1.47826	3.60394
g08315.t1	AT5G52030.2	TraB family protein		-0.815396	3.59726
g20047.t1	AT4G13340.1	Leucine-rich repeat (LRR) family protein	LRX3	-0.819984	3.59426
g10918.t1	AT5G60270.1	Concanavalin A-like lectin protein kinase family protein	LecRK-I.7,L-type lectin receptor kinase I.7	1.178	3.58955
g03033.t1	AT4G37240.1	HTH-type transcriptional regulator		-0.946596	3.58955
g27811.t1	AT4G10695.1	CDC68-like protein		-1.59558	3.58955
g05701.t1	AT3G13150.1	Tetratricopeptide repeat (TPR)-like superfamily protein		0.984483	3.57128
g19125.t1	AT5G09520.1	hydroxyproline-rich glycoprotein family protein	PELPK2	3.77876	3.56639
g07398.t1	AT5G65670.1	indole-3-acetic acid inducible 9	IAA9	-0.781264	3.56639
g10660.t1	AT5G11890.1	harpin-induced protein	EMB3135	-0.873979	3.56485
g13864.t1	AT1G19850.1	Transcriptional factor B3 family protein / auxin-responsive factor AUX/IAA-like protein	MP,ARF5,AUXIN RESPONSE FACTOR 5,IAA24,indole-3-acetic acid inducible 24	1.1891	3.55959
g14971.t1	AT3G50685.1	anti-muellerian hormone type-2 receptor		-1.02139	3.55392
g13457.t1	AT1G21090.1	Cupredoxin superfamily protein		-0.995845	3.55039
g00992.t1	AT1G74510.1	Galactose oxidase/kelch repeat superfamily protein		-0.829053	3.55031
g04441.t1	AT4G28110.1	myb domain protein 41	MYB41,AtMYB41,myb domain protein 41	3.52415	3.54523
g06373.t1	AT3G05900.1	neurofilament protein-like protein		-0.913496	3.54501
g16703.t1	AT3G48510.1	AtIII18x5-like protein		1.69542	3.5434
g10618.t1	AT5G11530.1	embryonic flower 1 (EMF1)	EMF1	1.02272	3.54223
g04933.t1	AT1G11510.1	DNA-binding storekeeper protein-related transcriptional regulator		0.976914	3.54223
g02665.t1	AT3G01860.1	hypothetical protein		-0.972219	3.54223
g27162.t1	AT3G23450.1	transmembrane protein		-1.00756	3.54223
g10325.t1	AT4G24972.1	tapetum determinant 1	TPD1	-1.17555	3.54167
g19536.t1	AT3G26090.1	REGULATOR OF G-PROTEIN SIGNALING 1	RGS1,ATRGS1,REGULATOR OF G-PROTEIN SIGNALING 1	1.2013	3.54119
g17822.t1	AT1G62370.1	RING/U-box superfamily protein		2.05566	3.53872
g19942.t1	AT4G13110.1	BSD domain-containing protein		0.980972	3.53872
g01479.t1	AT1G79160.1	filamentous hemagglutinin transporter		0.834378	3.53872
g01756.t1	AT1G01620.1	plasma membrane intrinsic protein 1C	PIP1C,PIP1%3B3,PLASMA MEMBRANE INTRINSIC PROTEIN 1%3B3,TMP-B	-1.10448	3.53806
g30103.t1	AT1G54570.1	Esterase/lipase/thioesterase family protein	PES1	1.05339	3.53778
g10621.t1	AT5G11550.1	ARM repeat superfamily protein		-2.09508	3.53759
g17626.t1	AT1G32970.1	Subtilisin-like serine endopeptidase family protein		2.24703	3.53511
g16070.t1	AT1G31910.1	GHMP kinase family protein		-0.990175	3.53242
g11214.t1	AT4G17200.1	F-box and associated interaction domains-containing protein		1.64956	3.53137
g16090.t1	AT1G31760.1	SWIB/MDM2 domain superfamily protein		1.05698	3.52502
g32340.t1	AT3G23050.1	indole-3-acetic acid 7	IAA7,AXR2,AUXIN RESISTANT 2	-1.31503	3.52502
g29450.t1	AT1G35710.1	kinase family with leucine-rich repeat domain-containing protein		-1.36813	3.52502
g23764.t1	AT5G43150.1	elongation factor		1.1029	3.51924
g22208.t1	AT2G17300.1	hypothetical protein		1.63529	3.51465
g09666.t1	AT2G46590.2	Dof-type zinc finger DNA-binding family protein	DAG2	-1.35982	3.51421
g06673.t1	AT3G15520.1	Cyclophilin-like peptidyl-prolyl cis-trans isomerase family protein		-1.03577	3.51017
g17065.t1	AT1G44350.1	IAA-amino acid hydrolase ILR1-like 6	ILL6	1.38385	3.50702
g13849.t1	AT1G19970.1	ER lumen protein retaining receptor family protein		1.32424	3.50702
g02088.t1	AT1G04570.1	Major facilitator superfamily protein		1.91786	3.50627
g02085.t1	AT1G04550.2	AUX/IAA transcriptional regulator family protein	IAA12,BDL,BODENLOS	-0.768871	3.50627
g20269.t1	AT4G15545.1	PH-response transcription factor		-0.865915	3.50354
g03685.t1	AT2G37580.1	RING/U-box superfamily protein		-0.908	3.49272
g03534.t1	AT2G36320.1	A20/AN1-like zinc finger family protein		0.971305	3.48677
g09513.t1	AT2G48080.1	oxidoreductase%2C 2OG-Fe(II) oxygenase family protein		1.98586	3.48653
g05209.t1	AT4G20830.1	FAD-binding Berberine family protein		1.01183	3.48653
g25507.t1	AT2G14610.1	pathogenesis-related protein 1	PR1,ATPR1,PATHOGENESIS-RELATED GENE 1,PR 1,PATHOGENESIS-RELATED GENE 1	4.11949	3.48225
g00737.t2	AT4G32330.1	TPX2 (targeting protein for Xklp2) protein family		-0.797584	3.4807
g12117.t1	AT5G20010.1	RAS-related nuclear protein-1	RAN-1,ATRAN1,ARABIDOPSIS THALIANA RAS-RELATED NUCLEAR PROTEIN,RAN1,RAS-RELATED NUCLEAR PROTEIN	0.838884	3.47811
g24106.t1	AT5G56860.1	GATA type zinc finger transcription factor family protein	GNC,GATA21,GATA TRANSCRIPTION FACTOR 21	-0.902555	3.47609
g00141.t1	AT5G16360.1	NC domain-containing protein-like protein		3.01991	3.47346
g19399.t1	AT5G03040.1	IQ-domain 2	iqd2	-0.720165	3.47346
g03755.t1	AT1G70170.1	matrix metalloproteinase	MMP	3.26823	3.47273
g15554.t1	AT5G06290.1	2-cysteine peroxiredoxin B	2-Cys Prx B,2CPB,2-CYS PEROXIREDOXIN B	-1.15718	3.47229
g26625.t1	AT5G37260.1	Homeodomain-like superfamily protein	RVE2,CIR1,CIRCADIAN 1	1.10996	3.47134
g02780.t1	AT4G39050.1	Kinesin motor family protein		-0.84236	3.47134
g09128.t1	AT4G02220.1	zinc finger (MYND type) family protein / programmed cell death 2 C-terminal domain-containing protein		0.78678	3.46442
g11634.t1	AT3G55970.1	jasmonate-regulated gene 21	JRG21,ATJRG21	3.18575	3.45692
g00077.t1	AT5G16930.1	AAA-type ATPase family protein		1.3108	3.45447
g20234.t1	AT4G15760.2	monooxygenase 1	MO1	1.60793	3.45036
g26784.t1	AT3G03770.1	Leucine-rich repeat protein kinase family protein		-0.991281	3.44331
g20941.t1	AT2G19540.1	Transducin family protein / WD-40 repeat family protein	HTD1,heat stress tolerant DWD 1	0.990109	3.4408
g07977.t1	AT2G32080.1	purin-rich alpha 1	PUR ALPHA-1	-0.713237	3.44034
g18111.t1	AT2G44350.2	Citrate synthase family protein	ATCS	0.765018	3.43891
g02670.t1	AT3G01910.1	sulfite oxidase	SOX,AT-SO,AtSO	-0.687476	3.42569
g05822.t1	AT3G12120.1	fatty acid desaturase 2	FAD2,AtFAD2	-0.809921	3.42524
g14955.t1	AT3G50780.1	BTB/POZ domain protein		-0.820411	3.42217
g29027.t1	AT5G40040.1	60S acidic ribosomal protein family		2.20916	3.42016
g10253.t1	AT4G25690.1	stress response NST1-like protein		0.97432	3.41935
g26050.t1	AT5G05170.1	Cellulose synthase family protein	CEV1,ATCESA3,ATH-B,CESA3,CELLULOSE SYNTHASE 3,ELI1,ECTOPIC LIGNIFICATION 1,IXR1,ISOXABEN RESISTANT 1,MRE1,multiple response expansion 1	-0.836674	3.41754
g13546.t1	AT1G20340.1	Cupredoxin superfamily protein	DRT112,PETE2,PLASTOCYANIN 2	-1.01822	3.41366
g09928.t1	AT1G16670.1	Protein kinase superfamily protein		1.12059	3.4134
g17761.t1	AT1G62120.1	Mitochondrial transcription termination factor family protein		-1.36751	3.41138
g19912.t1	AT1G60970.1	SNARE-like superfamily protein		1.54817	3.41003
g13916.t2	AT1G19330.3	histone deacetylase complex subunit		-1.18239	3.40715
g05465.t1	AT3G61460.1	brassinosteroid-responsive RING-H2	BRH1	-0.940732	3.40339
g13700.t1	AT1G23040.1	hydroxyproline-rich glycoprotein family protein		0.972586	3.40137
g20444.t1	AT3G52820.1	purple acid phosphatase 22	PAP22,ATPAP22,PURPLE ACID PHOSPHATASE 22	1.50513	3.39957
g03230.t2	AT2G33310.2	auxin-induced protein 13	IAA13	-0.868429	3.39538
g28886.t1	AT5G28910.2	alpha-(1%2C6)-fucosyltransferase		-1.04886	3.39538
g19711.t1	AT4G01430.1	nodulin MtN21 /EamA-like transporter family protein	UMAMIT29	3.28249	3.39169
g05506.t1	AT3G61190.1	BON association protein 1	BAP1	2.06505	3.39169
g11287.t1	AT3G21781.1	Natural antisense transcript overlaps with AT3G21780		1.31058	3.39169
g18512.t1	AT2G05810.1	ARM repeat superfamily protein		-1.02853	3.391
g03795.t1	AT1G70550.1	NEP-interacting protein%2C putative (DUF239)		-1.10519	3.39084
g00224.t1	AT5G15470.1	galacturonosyltransferase 14	GAUT14	1.15429	3.38845
g18786.t1	AT1G30530.1	UDP-glucosyl transferase 78D1	UGT78D1	-1.55034	3.38716
g00135.t1	AT5G16400.1	thioredoxin F2	TRXF2,ATF2	-0.759876	3.38424
g29092.t1	AT5G23860.1	tubulin beta 8	TUB8	-1.01278	3.38208
g17230.t1	AT2G41740.1	villin 2	VLN2,ATVLN2	-0.933059	3.37902
g20265.t1	AT4G15560.1	Deoxyxylulose-5-phosphate synthase	CLA1,AtCLA1,CLA,DEF,DXPS2,1-DEOXY-D-XYLULOSE 5-PHOSPHATE SYNTHASE 2,DXS1,1-deoxy-D-xylulose 5-phosphate (DXP) synthase 1,DXS,1-DEOXY-D-XYLULOSE 5-PHOSPHATE SYNTHASE	-0.872839	3.37889
g23410.t1	AT5G56530.1	tRNA-splicing ligase (DUF239)		-0.996697	3.37585
g00441.t1	AT4G34860.1	Plant neutral invertase family protein	A/N-InvB	0.822316	3.37568
g29021.t1	AT5G40140.1	RING/U-box superfamily protein with ARM repeat domain-containing protein		-0.95747	3.3743
g09764.t1	AT2G39790.1	Mitochondrial glycoprotein family protein		1.8148	3.36557
g08809.t1	AT2G24270.2	aldehyde dehydrogenase 11A3	ALDH11A3	-0.812283	3.36557
g02358.t1	AT1G07030.1	Mitochondrial substrate carrier family protein		0.994661	3.3594
g12577.t1	AT2G40080.1	EARLY FLOWERING-like protein (DUF1313)	ELF4	0.974647	3.3594
g29298.t1	AT3G44020.1	thylakoid lumenal P17.1 protein		-0.734469	3.3594
g06960.t1	AT2G29470.1	glutathione S-transferase tau 3	GSTU3,ATGSTU3,glutathione S-transferase tau 3,GST21,GLUTATHIONE S-TRANSFERASE 21	2.31697	3.3592
g28733.t1	AT2G27510.1	ferredoxin 3	FD3,ATFD3,ferredoxin 3	0.737407	3.34496
g29422.t1	AT3G23170.1	hypothetical protein		1.1394	3.34228
g19914.t1	AT1G60960.1	iron regulated transporter 3	IRT3,ATIRT3,IRON REGULATED TRANSPORTER 3	0.940906	3.34228
g23964.t1	AT2G21560.1	nucleolar-like protein		0.958843	3.34034
g03777.t1	AT1G70410.2	beta carbonic anhydrase 4	BCA4,ATBCA4,BETA CARBONIC ANHYDRASE 4,CA4,BETA CARBONIC ANHYDRASE 4	-0.907022	3.34034
g28753.t1	AT4G00165.1	Bifunctional inhibitor/lipid-transfer protein/seed storage 2S albumin superfamily protein		-0.960831	3.34034
g11512.t1	AT3G54890.1	chlorophyll a-b binding protein 6	LHCA1	-1.16922	3.34034
g15749.t1	AT5G04340.1	6	ZAT6,AtZAT6,C2H2,CZF2,COLD INDUCED ZINC FINGER PROTEIN 2	1.70072	3.33963
g31471.t1	AT2G27660.1	Cysteine/Histidine-rich C1 domain family protein		1.53687	3.33213
g19823.t1	AT1G61600.1	DUF1262 family protein (DUF1262)		-0.783504	3.33116
g19214.t1	AT5G14760.1	L-aspartate oxidase	AO,FIN4,FLAGELLIN-INSENSITIVE 4	1.23632	3.32628
g07145.t1	AT2G28110.1	Exostosin family protein	FRA8,IRX7,IRREGULAR XYLEM 7	1.53918	3.32588
g03596.t1	AT2G36890.2	Duplicated homeodomain-like superfamily protein	RAX2,ATMYB38,MYB DOMAIN PROTEIN 38,BIT1,BLUE INSENSITIVE TRAIT 1,MYB38,MYB DOMAIN PROTEIN 38	1.53435	3.32524
g14814.t1	AT1G67920.1	hypothetical protein		1.32931	3.32375
g27796.t1	AT4G10770.1	oligopeptide transporter 7	OPT7,ATOPT7,ARABIDOPSIS THALIANA OLIGOPEPTIDE TRANSPORTER 7	-1.33298	3.32375
g03432.t1	AT2G35370.1	glycine decarboxylase complex H	GDCH	-0.860374	3.32332
g11895.t1	AT3G44880.1	Pheophorbide a oxygenase family protein with Rieske 2Fe-2S domain-containing protein	ACD1,LLS1,LETHAL LEAF-SPOT 1 HOMOLOG,PAO,PHEOPHORBIDE A OXYGENASE	0.880605	3.32312
g17583.t1	AT5G43570.2	Serine protease inhibitor%2C potato inhibitor I-type family protein		3.80336	3.31829
g10641.t1	AT5G11720.1	Glycosyl hydrolases family 31 protein		-0.761456	3.3166
g22213.t1	AT2G17260.1	glutamate receptor 2	GLR2,ATGLR2,ATGLR3.1,GLR3.1	-1.15074	3.31133
g18152.t1	AT1G09440.1	Protein kinase superfamily protein		-1.14382	3.31079
g14601.t1	AT2G02060.1	Homeodomain-like superfamily protein		1.46343	3.30676
g00097.t1	AT5G16720.1	caldesmon-like protein (Protein of unknown function%2C DUF593)	MyoB3,myosin binding protein 3	-0.874094	3.30676
g05330.t1	AT3G62630.1	stress response NST1-like protein (DUF1645)		-1.02645	3.30676
g08063.t1	AT1G26761.1	Arabinanase/levansucrase/invertase		-1.03069	3.30676
g10169.t1	AT1G14330.1	Galactose oxidase/kelch repeat superfamily protein		1.13766	3.30423
g29926.t1	AT2G23430.1	Cyclin-dependent kinase inhibitor family protein	ICK1	-1.15402	3.29907
g07032.t1	AT2G28815.1	50S ribosomal protein L16		2.63814	3.29906
g18246.t1	AT1G08540.1	RNApolymerase sigma subunit 2	SIG2,ABC1,ATSIG1,SIGMA FACTOR 1,ATSIG2,SIGMA FACTOR 2,SIG1,RNA POLYMERASE SIGMA SUBUNIT 1,SIGA,SIGB,SIGMA FACTOR B	-0.90414	3.29906
g11901.t1	AT5G05230.1	RING/U-box superfamily protein		1.61822	3.29156
g07233.t1	AT5G66590.1	CAP (Cysteine-rich secretory proteins%2C Antigen 5%2C and Pathogenesis-related 1 protein) superfamily protein		-1.2075	3.28412
g05321.t1	AT3G62730.1	desiccation-like protein		2.09975	3.28082
g17640.t1	AT1G33110.1	MATE efflux family protein		0.879275	3.28001
g03066.t1	AT4G36580.1	AAA-type ATPase family protein		1.19217	3.27956
g22917.t1	AT1G63430.2	Leucine-rich repeat protein kinase family protein		-0.714553	3.27944
g06961.t1	AT2G29460.1	glutathione S-transferase tau 4	GSTU4,ATGSTU4,glutathione S-transferase tau 4,GST22,GLUTATHIONE S-TRANSFERASE 22	1.71068	3.27923
g14013.t1	AT1G77180.1	chromatin protein family	SKIP	0.864051	3.27923
g01977.t1	AT1G03475.1	Coproporphyrinogen III oxidase	LIN2,ATCPO-I,HEMF1	-0.79028	3.27923
g15366.t1	AT4G18830.1	ovate family protein 5	OFP5,ATOFP5	1.10589	3.279
g09399.t1	AT5G54450.1	hypothetical protein (DUF295)		3.12897	3.27843
g00418.t1	AT4G35100.1	plasma membrane intrinsic protein 3	PIP3,PIP2%3B7,PLASMA MEMBRANE INTRINSIC PROTEIN 2%3B7,PIP3A,PLASMA MEMBRANE INTRINSIC PROTEIN 3A,SIMIP	-0.919738	3.27755
g17287.t1	AT2G42200.1	squamosa promoter binding protein-like 9	SPL9,AtSPL9	1.95155	3.2754
g09306.t1	AT5G55180.2	O-Glycosyl hydrolases family 17 protein		1.15491	3.26645
g09829.t1	AT2G45180.1	Bifunctional inhibitor/lipid-transfer protein/seed storage 2S albumin superfamily protein		-1.54654	3.26346
g11638.t1	AT3G56010.1	transmembrane protein		-0.78216	3.2615
g03628.t1	AT2G37050.3	Leucine-rich repeat protein kinase family protein		-0.96432	3.2615
g08608.t1	AT3G29030.1	expansin A5	EXPA5,ATEXP5,ARABIDOPSIS THALIANA EXPANSIN 5,ATEXPA5,ARABIDOPSIS THALIANA EXPANSIN A5,ATHEXP ALPHA 1.4,EXP5,EXPANSIN 5	-1.10331	3.26105
g03681.t1	AT2G37540.1	NAD(P)-binding Rossmann-fold superfamily protein		1.42406	3.25752
g00302.t1	AT4G36010.1	Pathogenesis-related thaumatin superfamily protein		1.03631	3.25152
g08153.t1	AT1G25422.1	hypothetical protein		-1.57827	3.24762
g22041.t1	AT1G66530.1	Arginyl-tRNA synthetase%2C class Ic		0.775102	3.2379
g20784.t1	AT3G26840.1	Esterase/lipase/thioesterase family protein	PES2	1.74368	3.23293
g01451.t1	AT1G78900.1	vacuolar ATP synthase subunit A	VHA-A	-0.662341	3.23192
g09515.t1	AT2G48070.3	resistance to phytophthora 1	RPH1	-0.761342	3.22373
g08105.t1	AT1G26370.1	RNA helicase family protein	RID1,ROOT INITIATION DEFECTIVE 1	0.96643	3.21513
g02310.t1	AT1G06680.1	photosystem II subunit P-1	PSBP-1,OE23,OXYGEN EVOLVING COMPLEX SUBUNIT 23 KDA,OEE2,OXYGEN-EVOLVING ENHANCER PROTEIN 2,PSII-P,PHOTOSYSTEM II SUBUNIT P	-1.0332	3.21513
g24491.t1	AT2G41290.1	strictosidine synthase-like 2	SSL2	-1.05582	3.21513
g02978.t1	AT4G37400.1	cytochrome P450%2C family 81%2C subfamily F%2C polypeptide 3	CYP81F3	-1.30003	3.21397
g11558.t1	AT3G55330.1	PsbP-like protein 1	PPL1	-0.881339	3.21212
g28946.t1	AT5G48830.2	phosphoglycolate phosphatase		-0.829857	3.21122
g11330.t1	AT3G22142.1	Bifunctional inhibitor/lipid-transfer protein/seed storage 2S albumin superfamily protein		-1.17814	3.21003
g24018.t1	AT3G23805.1	ralf-like 24	RALFL24	-1.27495	3.20623
g11941.t1	AT5G22270.1	hypothetical protein	SIED1,Salt-Induced and EIN3/EIL1-Dependent 1	1.58951	3.20385
g09943.t1	AT1G16510.1	SAUR-like auxin-responsive protein family	SAUR41,SMALL AUXIN UPREGULATED 41	1.71121	3.20168
g20483.t1	AT3G52500.1	Eukaryotic aspartyl protease family protein		-0.964917	3.20037
g09547.t1	AT2G47770.1	TSPO(outer membrane tryptophan-rich sensory protein)-like protein	TSPO,ATTSPO,TSPO(outer membrane tryptophan-rich sensory protein)-related	1.78845	3.19953
g14329.t1	AT4G23280.1	cysteine-rich RLK (RECEPTOR-like protein kinase) 20	CRK20	1.32111	3.19815
g23443.t1	AT5G56350.1	Pyruvate kinase family protein		0.845916	3.19362
g05175.t1	AT4G20270.1	Leucine-rich receptor-like protein kinase family protein	BAM3	-0.887847	3.18621
g21429.t1	AT4G05100.1	myb domain protein 74	MYB74,AtMYB74,myb domain protein 74	2.13799	3.18102
g00071.t1	AT5G17000.1	Zinc-binding dehydrogenase family protein		0.940709	3.18059
g18579.t1	AT4G09760.1	Protein kinase superfamily protein		0.968801	3.17962
g03003.t1	AT4G36950.1	mitogen-activated protein kinase kinase kinase 21	MAPKKK21	3.12471	3.17818
g01610.t1	AT1G80450.1	VQ motif-containing protein		1.88113	3.17814
g03022.t1	AT4G37120.1	Pre-mRNA splicing Prp18-interacting factor	SMP2	0.940981	3.17806
g03196.t1	AT2G32680.1	receptor like protein 23	RLP23,AtRLP23,receptor like protein 23	-1.89028	3.17551
g07231.t1	AT5G66570.1	PS II oxygen-evolving complex 1	PSBO1,MSP-1,MANGANESE-STABILIZING PROTEIN 1,OE33,OXYGEN EVOLVING COMPLEX 33 KILODALTON PROTEIN,OEE1,33 KDA OXYGEN EVOLVING POLYPEPTIDE 1,OEE33,OXYGEN EVOLVING ENHANCER PROTEIN 33,PSBO-1,PS II OXYGEN-EVOLVING COMPLEX 1	-0.908815	3.17029
g31777.t1	AT3G27830.1	ribosomal protein L12-A	RPL12-A,RPL12,RIBOSOMAL PROTEIN L12	-0.887244	3.16898
g29414.t1	AT3G23125.1		MIR173,p_MI0000217	1.81922	3.1625
g27682.t1	AT4G12390.1	pectin methylesterase inhibitor 1	PME1	-0.794257	3.1625
g12254.t1	AT5G62620.1	Galactosyltransferase family protein		1.06729	3.1619
g04020.t1	AT1G72630.1	ELF4-like 2	ELF4-L2	-0.807123	3.1619
g25724.t1	AT2G30790.1	photosystem II subunit P-2	PSBP-2	-0.89352	3.1619
g30411.t1	AT1G38131.1	O-fucosyltransferase family protein		-1.63432	3.16146
g10226.t1	AT4G25930.1	hypothetical protein (DUF295)		3.56367	3.16067
g12790.t1	AT3G47060.1	FTSH protease 7	ftsh7	0.836067	3.16027
g18352.t1	AT2G38110.1	glycerol-3-phosphate acyltransferase 6	GPAT6,ATGPAT6,GLYCEROL-3-PHOSPHATE sn-2-ACYLTRANSFERASE 6	2.54689	3.16
g24105.t1	AT5G56850.1	hypothetical protein		-1.04297	3.16
g30079.t1	AT4G12490.1	Bifunctional inhibitor/lipid-transfer protein/seed storage 2S albumin superfamily protein		2.11107	3.15608
g15047.t1	AT2G34655.1	hypothetical protein		-0.825516	3.15608
g07969.t1	AT2G31470.1	F-box and associated interaction domains-containing protein	DOR	0.828384	3.15368
g10313.t1	AT4G25050.2	acyl carrier protein 4	ACP4	-0.916108	3.15313
g25223.t1	AT1G69310.1	WRKY DNA-binding protein 57	WRKY57,ATWRKY57	1.42809	3.14697
g11222.t1	AT3G21230.1	4-coumarate:CoA ligase 5	4CL5	1.2389	3.14697
g30102.t1	AT1G54575.2	hypothetical protein		1.07139	3.14265
g12637.t1	AT2G40490.1	Uroporphyrinogen decarboxylase	HEME2	-0.78001	3.13952
g12635.t1	AT2G40475.1	hypothetical protein	ASG8	-1.12137	3.13244
g02886.t1	AT4G39950.2	cytochrome P450%2C family 79%2C subfamily B%2C polypeptide 2	CYP79B2	2.12918	3.12651
g20564.t1	AT3G27400.2	Pectin lyase-like superfamily protein		1.72315	3.12569
g16042.t2	AT1G32190.1	alpha/beta-Hydrolases superfamily protein		-1.33237	3.12263
g23413.t1	AT5G56500.1	TCP-1/cpn60 chaperonin family protein	Cpn60beta3	0.720211	3.11878
g09817.t1	AT2G45315.1	Natural antisense transcript overlaps with AT2G45310		-0.996134	3.11878
g26160.t1	AT1G36622.1	transmembrane protein		1.85969	3.11838
g27617.t1	AT5G24655.1	response to low sulfur 4	LSU4	1.27883	3.11663
g16736.t1	AT3G48850.1	phosphate transporter 3%3B2	PHT3%3B2,MPT2,mitochondrial phosphate transporter 2	1.19249	3.11633
g20277.t1	AT4G15490.1	UDP-Glycosyltransferase superfamily protein	UGT84A3	0.808687	3.11619
g21436.t2	AT4G05020.2	NAD(P)H dehydrogenase B2	NDB2	1.25619	3.11422
g03775.t1	AT1G70370.1	polygalacturonase 2	PG2	-0.718898	3.11118
g05798.t1	AT3G12345.1	FKBP-type peptidyl-prolyl cis-trans isomerase		-0.860215	3.11083
g09319.t1	AT5G55090.2	mitogen-activated protein kinase kinase kinase 15	MAPKKK15	1.85906	3.11065
g04858.t1	AT1G12200.1	Flavin-binding monooxygenase family protein	FMO	1.18839	3.11065
g28974.t1	AT3G19970.1	alpha/beta-Hydrolases superfamily protein		1.60766	3.10646
g07245.t1	AT5G66680.1	dolichyl-diphosphooligosaccharide-protein glycosyltransferase 48kDa subunit family protein	DGL1	0.778839	3.10334
g22663.t1	AT2G18790.1	phytochrome B	PHYB,HY3,OOP1,OUT OF PHASE 1	-0.821517	3.10334
g02981.t1	AT4G37430.1	cytochrome P450%2C family 91%2C subfamily A%2C polypeptide 2	CYP91A2,CYP81F1,CYTOCHROME P450 MONOOXYGENASE 81F1	-2.13483	3.10334
g11418.t1	AT3G54050.1	high cyclic electron flow 1	HCEF1	-0.891155	3.10111
g14764.t1	AT1G68340.1	hypothetical protein (DUF1639)		1.18951	3.10098
g30775.t1	AT1G53625.1	hypothetical protein		1.925	3.10078
g08199.t1	AT5G52930.1	hypothetical protein (DUF295)		2.22853	3.09978
g03061.t1	AT4G36630.1	Vacuolar sorting protein 39	EMB2754	-0.812429	3.08993
g23133.t1	AT4G16100.1	heat shock protein%2C putative (DUF789)		1.06152	3.08956
g20791.t2	AT3G26910.3	hydroxyproline-rich glycoprotein family protein		1.35477	3.08725
g06743.t1	AT3G15030.1	TCP family transcription factor 4	TCP4,MEE35,maternal effect embryo arrest 35	-0.826903	3.08725
g15373.t1	AT4G18910.1	NOD26-like intrinsic protein 1%3B2	NIP1%3B2,ATNLM2,NOD26-LIKE INTRINSIC PROTEIN 2,NLM2,NOD26-LIKE INTRINSIC PROTEIN 2	1.02022	3.07869
g00593.t1	AT4G33540.1	metallo-beta-lactamase family protein		0.924091	3.07528
g04006.t1	AT1G72480.1	Lung seven transmembrane receptor family protein		-0.834899	3.07417
g32485.t1	AT2G41780.1	hypothetical protein		0.835009	3.07367
g25298.t1	AT5G24300.1	Glycogen/starch synthases%2C ADP-glucose type	SS1,ATSS1,STARCH SYNTHASE 1	-0.749981	3.07367
g09377.t1	AT5G54610.1	ankyrin	ANK,BDA1,bian da 2 (becoming big in Chinese)	-2.18482	3.06352
g11029.t1	AT5G59310.1	lipid transfer protein 4	LTP4	1.45224	3.05632
g12226.t1	AT5G62350.1	Plant invertase/pectin methylesterase inhibitor superfamily protein		-0.785826	3.05575
g26092.t1	AT1G65010.1	WEB family protein (DUF827)		-0.996816	3.05366
g13040.t1	AT1G28960.1	nudix hydrolase homolog 15	NUDX15,ATNUDT15,ARABIDOPSIS THALIANA NUDIX HYDROLASE HOMOLOG 15,ATNUDX15,nudix hydrolase homolog 15	0.93188	3.05302
g10162.t1	AT1G14380.1	IQ-domain 28	IQD28	-0.734998	3.04594
g31229.t1	AT1G08010.1	GATA transcription factor 11	GATA11	-1.35209	3.04398
g14160.t1	AT5G24930.1	zinc finger CONSTANS-like protein	COL4,ATCOL4,BBX5,B-box domain protein 5	-0.774752	3.03844
g04262.t1	AT4G29720.1	polyamine oxidase 5	PAO5,AtPAO5,polyamine oxidase 5	-0.996691	3.03844
g05103.t1	AT1G10140.1	Uncharacterized conserved protein UCP031279		1.65522	3.03721
g09304.t1	AT5G55200.1	Co-chaperone GrpE family protein	MGE1	0.95448	3.0372
g03555.t1	AT2G36490.1	demeter-like 1	DML1,AtROS1,ROS1,REPRESSOR OF SILENCING1	-0.875091	3.03558
g01048.t1	AT1G75110.1	Nucleotide-diphospho-sugar transferase family protein	RRA2	-1.07386	3.03113
g31080.t1	AT3G03170.1	hypothetical protein		1.78999	3.02621
g14128.t1	AT5G25250.1	SPFH/Band 7/PHB domain-containing membrane-associated protein family	FLOT1	1.3237	3.02397
g05268.t1	AT3G63160.1	outer envelope membrane protein	OEP6	-0.821044	3.02337
g09906.t1	AT1G16860.1	Ubiquitin-specific protease family C19-related protein		-0.721984	3.02052
g18076.t1	AT2G44010.1	hypothetical protein		2.20613	3.01685
g31664.t1	AT3G22121.1	Natural antisense transcript overlaps with AT3G22120		-0.964207	3.01685
g04658.t1	AT1G14030.1	Rubisco methyltransferase family protein	LSMT-L	-0.82731	3.01622
g23057.t1	AT5G53500.1	Transducin/WD40 repeat-like superfamily protein		-0.988746	3.01337
g31821.t1	AT4G25670.1	stress response NST1-like protein		1.29819	3.00976
g06887.t1	AT3G13790.1	Glycosyl hydrolases family 32 protein	ATBFRUCT1	1.58871	3.00267
g14773.t1	AT1G68290.1	endonuclease 2	ENDO2,AtBFN2	1.56597	3.00239
g18700.t1	AT1G63180.1	UDP-D-glucose/UDP-D-galactose 4-epimerase 3	UGE3	1.08767	3.00073
g29211.t1	AT4G13020.3	Protein kinase superfamily protein	MHK	-0.773202	3.0005
g06939.t1	AT2G29630.1	thiaminC	THIC,PY,PYRIMIDINE REQUIRING	-0.748216	2.99785
g09830.t1	AT2G45170.1	AUTOPHAGY 8E	ATG8E,ATATG8E,AUTOPHAGY 8E	1.09197	2.9934
g10255.t1	AT4G25670.1	stress response NST1-like protein		0.922857	2.9934
g07271.t1	AT5G66920.1	SKU5 similar 17	sks17	-0.878631	2.99049
g28548.t1	AT5G41700.4	ubiquitin conjugating enzyme 8	UBC8,ATUBC8,ARABIDOPSIS THALIANA UBIQUITIN CONJUGATING ENZYME 8	-0.723705	2.98502
g14581.t1	AT2G01910.1	Microtubule associated protein (MAP65/ASE1) family protein	ATMAP65-6	-0.848818	2.98477
g05095.t2	AT1G10210.1	mitogen-activated protein kinase 1	MPK1,ATMPK1,mitogen-activated protein kinase 1	-0.935854	2.98418
g24916.t1	AT1G32225.1	hypothetical protein		1.07738	2.9806
g14830.t1	AT3G51950.1	Zinc finger (CCCH-type) family protein / RNA recognition motif (RRM)-containing protein		-0.847269	2.9806
g08200.t1	AT5G52940.1	hypothetical protein (DUF295)		1.68221	2.98015
g01364.t1	AT1G78060.1	Glycosyl hydrolase family protein		-1.08982	2.97753
g05115.t1	AT1G10020.1	formin-like protein (DUF1005)		-0.821544	2.97536
g14019.t1	AT1G18360.1	alpha/beta-Hydrolases superfamily protein		-1.04296	2.97457
g09594.t1	AT2G47260.1	WRKY DNA-binding protein 23	WRKY23,ATWRKY23,WRKY DNA-BINDING PROTEIN 23	1.28322	2.97394
g15177.t1	AT1G52190.1	Major facilitator superfamily protein	AtNPF1.2,NPF1.2,NRT1/ PTR family 1.2,NRT1.11,nitrate transporter 1.11	-1.39508	2.96847
g04519.t1	AT4G27440.1	protochlorophyllide oxidoreductase B	PORB	-1.01049	2.96737
g21642.t1	AT3G18890.1	NAD(P)-binding Rossmann-fold superfamily protein	Tic62,AtTic62,translocon at the inner envelope membrane of chloroplasts 62	-0.872129	2.96406
g01899.t1	AT1G02850.4	beta glucosidase 11	BGLU11	0.911675	2.95986
g00419.t1	AT4G35090.1	catalase 2	CAT2	-0.879648	2.95378
g19509.t1	AT5G01090.1	Concanavalin A-like lectin family protein		-0.828497	2.94826
g30475.t1	AT3G48200.1	transmembrane protein		-0.740051	2.94751
g15379.t1	AT4G18950.1	Integrin-linked protein kinase family		1.1965	2.94702
g21761.t1	AT4G21680.1	NITRATE TRANSPORTER 1.8	NRT1.8,AtNPF7.2,NPF7.2,NRT1/ PTR family 7.2	2.50624	2.94575
g09000.t1	AT4G03400.1	Auxin-responsive GH3 family protein	DFL2,GH3-10	-0.895964	2.94199
g23805.t1	AT5G08330.1	TCP family transcription factor	TCP11,AtTCP21,CHE,CCA1 HIKING EXPEDITION,TCP21,TCP domain protein 21	-1.06697	2.94149
g07316.t1	AT5G67310.1	cytochrome P450%2C family 81%2C subfamily G%2C polypeptide 1	CYP81G1	1.62709	2.94064
g19378.t1	AT5G12440.10	CCCH-type zinc fingerfamily protein with RNA-binding domain-containing protein		1.42666	2.94041
g26987.t1	AT1G64510.2	Translation elongation factor EF1B/ribosomal protein S6 family protein		-0.789294	2.93932
g29053.t1	AT3G46110.1	UPSTREAM OF FLC-like protein (DUF966)		1.3029	2.93674
g14099.t1	AT5G25460.1	transmembrane protein%2C putative (Protein of unknown function%2C DUF642)	DGR2	-1.26738	2.93674
g00168.t1	AT5G16030.3	mental retardation GTPase activating protein		-1.69874	2.93674
g29250.t1	AT2G25940.1	alpha-vacuolar processing enzyme	ALPHA-VPE,ALPHAVPE	1.63128	2.93661
g24254.t1	AT2G30070.1	potassium transporter 1	KT1,ATKT1P,ATKT1,potassium transporter 1,ATKUP1,KUP1,POTASSIUM UPTAKE TRANSPORTER 1	-1.04144	2.93561
g13837.t1	AT1G05523.1	Natural antisense transcript overlaps with AT1G20070		1.48188	2.93122
g27073.t1	AT5G49760.1	Leucine-rich repeat protein kinase family protein		-0.669609	2.92932
g12391.t1	AT5G63780.1	RING/FYVE/PHD zinc finger superfamily protein	SHA1	-1.00301	2.92823
g18248.t1	AT1G08520.1	ALBINA 1	ALB1,ALB-1V,CHLD,PDE166,PIGMENT DEFECTIVE EMBRYO 166,V157	-0.72691	2.9265
g19813.t1	AT4G00360.1	cytochrome P450%2C family 86%2C subfamily A%2C polypeptide 2	CYP86A2,ATT1,ABERRANT INDUCTION OF TYPE THREE 1	-0.735039	2.92377
g02011.t1	AT1G03820.1	E6-like protein		1.57455	2.91896
g07485.t1	AT5G64860.1	disproportionating enzyme	DPE1	-0.733202	2.91896
g02953.t1	AT4G37650.1	GRAS family transcription factor	SHR,SGR7,SHOOT GRAVITROPISM 7	-0.831324	2.91353
g03344.t1	AT2G34470.2	urease accessory protein G	UREG,PSKF109	-0.787982	2.91177
g25777.t1	AT2G31180.1	myb domain protein 14	MYB14,ATMYB14,ARABIDOPSIS THALIANA MYB DOMAIN PROTEIN 14,MYB14AT	1.95686	2.9094
g29441.t1	AT2G43510.1	trypsin inhibitor protein 1	TI1,ATTI1,trypsin inhibitor protein 1	2.067	2.90188
g21605.t1	AT3G18560.1	hypothetical protein		1.27239	2.89697
g16918.t1	AT5G58210.1	hydroxyproline-rich glycoprotein family protein		0.990821	2.89318
g31364.t1	AT2G16595.1	Translocon-associated protein (TRAP)%2C alpha subunit		0.799034	2.89187
g23361.t1	AT3G25410.1	Sodium Bile acid symporter family		-0.80532	2.89111
g12738.t1	AT3G46690.1	UDP-Glycosyltransferase superfamily protein		1.74133	2.88003
g03639.t1	AT2G37170.2	plasma membrane intrinsic protein 2	PIP2B,PIP2%3B2,PLASMA MEMBRANE INTRINSIC PROTEIN 2%3B2	1.44089	2.87863
g20286.t1	AT4G15420.2	Ubiquitin fusion degradation UFD1 family protein		0.848033	2.87863
g15198.t1	AT1G49340.1	Phosphatidylinositol 3- and 4-kinase family protein	ATPI4K ALPHA	-0.659565	2.87863
g24170.t1	AT3G29360.1	UDP-glucose 6-dehydrogenase family protein	UGD2	-0.781369	2.87698
g16958.t1	AT5G58520.1	Protein kinase superfamily protein		-0.994889	2.87698
g16720.t1	AT3G48190.2	Serine/Threonine-kinase ATM-like protein	ATM,ATATM,ARABIDOPSIS THALIANA ATAXIA-TELANGIECTASIA MUTATED,PIG1,pcd in male gametogenesis 1	-1.37706	2.87698
g08449.t1	AT5G51040.3	succinate dehydrogenase assembly factor	SDHAF2	0.771579	2.87477
g23945.t1	AT2G21380.1	Kinesin motor family protein		-0.734851	2.87477
g11515.t1	AT3G54920.1	Pectin lyase-like superfamily protein	PMR6	-0.774704	2.8744
g05906.t1	AT3G11340.1	UDP-Glycosyltransferase superfamily protein	UGT76B1	2.65485	2.8704
g22154.t1	AT2G17760.1	Eukaryotic aspartyl protease family protein		0.927807	2.86808
g25231.t1	AT1G69260.1	ABI five binding protein	AFP1	1.77328	2.8661
g16723.t1	AT3G48720.1	HXXXD-type acyl-transferase family protein	DCF	-0.936223	2.86502
g07562.t1	AT5G64330.1	Phototropic-responsive NPH3 family protein	NPH3,JK218,RPT3,ROOT PHOTOTROPISM 3	-1.1211	2.86106
g08139.t1	AT1G25550.1	myb-like transcription factor family protein		1.02483	2.85852
g19238.t1	AT5G14570.1	high affinity nitrate transporter 2.7	NRT2.7,ATNRT2.7,high affinity nitrate transporter 2.7	-1.00971	2.85852
g04502.t1	AT4G27595.1	WEB family protein (DUF827)		-1.26019	2.85291
g14816.t1	AT1G67900.1	Phototropic-responsive NPH3 family protein		-0.865549	2.84699
g15954.t1	AT5G48590.1	phosphoserine aminotransferase%2C putative (DUF760)		-0.70263	2.84432
g08274.t1	AT5G52390.1	PAR1 protein		1.30526	2.84381
g13463.t1	AT1G21000.1	PLATZ transcription factor family protein		1.03703	2.84381
g03666.t1	AT2G37410.1	translocase inner membrane subunit 17-2	TIM17-2,ATTIM17-2,translocase inner membrane subunit 17-2,TIM17,TRANSLOCASE OF THE INNER MEMBRANE 17	0.764789	2.84253
g02784.t1	AT4G39080.1	vacuolar proton ATPase A3	VHA-A3	-0.67181	2.84253
g13272.t3	AT5G18240.1	myb-related protein 1	MYR1,ATMYR1,ARABIDOPSIS MYB-RELATED PROTEIN 1	1.03422	2.84209
g03731.t1	AT1G69920.1	glutathione S-transferase TAU 12	GSTU12,ATGSTU12,ARABIDOPSIS THALIANA GLUTATHIONE S-TRANSFERASE TAU 12	1.36654	2.84162
g02483.t1	AT3G02830.1	zinc finger protein 1	ZFN1,PNT1,PENTA 1	-0.724955	2.83981
g26083.t1	AT2G44870.1	replicase polyprotein 1ab protein		-0.706983	2.83801
g30013.t1	AT2G30520.1	Phototropic-responsive NPH3 family protein	RPT2	-1.11234	2.83631
g13376.t1	AT1G21790.1	TRAM%2C LAG1 and CLN8 (TLC) lipid-sensing domain containing protein		0.832777	2.83504
g03007.t1	AT4G36990.1	heat shock factor 4	HSF4,AT-HSFB1,ARABIDOPSIS THALIANA CLASS B HEAT SHOCK FACTOR B1,ATHSF4,ARABIDOPSIS THALIANA HEAT SHOCK FACTOR 4,HSFB1,CLASS B HEAT SHOCK FACTOR B1,TBF1,TL1-binding transcription factor 1	1.13077	2.8347
g25651.t1	AT4G08770.1	Peroxidase superfamily protein	Prx37	1.94081	2.83265
g06827.t1	AT1G54030.1	GDSL-like Lipase/Acylhydrolase superfamily protein	MVP1,ERMO3,ENDOPLASMIC RETICULUM MORPHOLOGY 3,GOLD36,GOLGI DEFECTS 36,NUC,NUCLEAR CAGE	-1.08353	2.83186
g13325.t1	AT1G31270.1	hypothetical protein		-1.09183	2.83186
g15829.t2	AT5G03650.1	starch branching enzyme 2.2	SBE2.2	-0.774135	2.82917
g24885.t1	AT1G54130.1	RELA/SPOT homolog 3	RSH3,AT-RSH3,ATRSH3,RELA/SPOT HOMOLOG 3	0.843776	2.82894
g15844.t1	AT5G03545.1	expressed in response to phosphate starvation protein	AT4,ATIPS2,INDUCED BY PI STARVATION 2	-1.62964	2.82703
g23943.t1	AT2G21350.1	RNA-binding CRS1 / YhbY (CRM) domain protein		-0.900376	2.82412
g26238.t1	AT2G27310.1	F-box family protein		1.33232	2.82377
g17347.t1	AT2G42650.1	Ribosomal protein L1p/L10e family		0.926972	2.82229
g23726.t1	AT1G30360.1	Early-responsive to dehydration stress protein (ERD4)	ERD4	-1.03132	2.82229
g04466.t1	AT4G27870.2	Vacuolar iron transporter (VIT) family protein		1.27238	2.82099
g12094.t1	AT5G20230.1	blue-copper-binding protein	BCB,ATBCB,blue-copper-binding protein,SAG14,SENESCENCE ASSOCIATED GENE 14	2.86546	2.82053
g12277.t1	AT5G62790.2	1-deoxy-D-xylulose 5-phosphate reductoisomerase	DXR,PDE129,PIGMENT-DEFECTIVE EMBRYO 129	-0.707996	2.81882
g27768.t1	AT5G23580.1	calmodulin-like domain protein kinase 9	CDPK9,ATCDPK9,ARABIDOPSIS THALIANA CALMODULIN-LIKE DOMAIN PROTEIN KINASE 9,ATCPK12,CPK12,CALCIUM-DEPENDENT PROTEIN KINASE 12	-0.804613	2.81749
g26886.t1	AT5G40730.1	arabinogalactan protein 24	AGP24,ATAGP24,ARABIDOPSIS THALIANA ARABINOGALACTAN PROTEIN 24	1.29232	2.81477
g11197.t1	AT3G21000.1	Gag-Pol-related retrotransposon family protein		1.14815	2.80783
g31581.t1	AT5G55560.1	Protein kinase superfamily protein		1.23122	2.80683
g20741.t1	AT3G26490.1	Phototropic-responsive NPH3 family protein		-1.32055	2.80562
g19130.t1	AT5G09570.1	Cox19-like CHCH family protein		1.28998	2.80371
g16123.t1	AT3G17800.2	alanine-tRNA ligase%2C putative (DUF760)		1.01556	2.8022
g21590.t1	AT3G18390.1	CRS1 / YhbY (CRM) domain-containing protein	EMB1865	-0.791394	2.8022
g16254.t1	AT1G56600.1	galactinol synthase 2	GolS2,AtGolS2,galactinol synthase 2	1.93812	2.79557
g01958.t1	AT1G03310.1	debranching enzyme 1	DBE1,ATISA2,ARABIDOPSIS THALIANA ISOAMYLASE 2,AtBE2,BE2,BRANCHING ENZYME 2,ISA2	-0.87483	2.79557
g26574.t1	AT4G11820.2	hydroxymethylglutaryl-CoA synthase / HMG-CoA synthase / 3-hydroxy-3-methylglutaryl coenzyme A synthase	HMGS,FKP1,FLAKY POLLEN 1,MVA1	0.781436	2.79256
g00215.t1	AT5G15550.1	Transducin/WD40 repeat-like superfamily protein	AtPEP2,Arabidopsis thaliana pescadillo ortholog,atPEIP2	0.75074	2.78808
g12769.t1	AT5G62700.1	tubulin beta chain 3	TUB3	-0.658476	2.78654
g16565.t1	AT3G58270.1	phospholipase-like protein (PEARLI 4) with TRAF-like domain protein		1.14232	2.78419
g12333.t1	AT5G63260.2	Zinc finger C-x8-C-x5-C-x3-H type family protein		0.850937	2.7838
g08464.t1	AT5G50860.1	Protein kinase superfamily protein		-0.760159	2.7838
g10636.t1	AT5G11670.1	NADP-malic enzyme 2	NADP-ME2,ATNADP-ME2,Arabidopsis thaliana NADP-malic enzyme 2	-0.950258	2.78312
g27329.t1	AT3G43230.1	RING/FYVE/PHD-type zinc finger family protein		0.7685	2.78266
g18247.t1	AT1G08530.1	chitinase-like protein		-0.705257	2.77856
g02297.t1	AT1G06520.1	glycerol-3-phosphate acyltransferase 1	GPAT1,ATGPAT1,GLYCEROL-3-PHOSPHATE sn-2-ACYLTRANSFERASE 1,sn-2-GPAT1,GLYCEROL-3-PHOSPHATE sn-2-ACYLTRANSFERASE 1	1.28669	2.77728
g25779.t1	AT2G31200.1	actin depolymerizing factor 6	ADF6,ATADF6	0.704892	2.77644
g06821.t1	AT3G14240.1	Subtilase family protein		-0.882985	2.77644
g03037.t1	AT4G36850.1	PQ-loop repeat family protein / transmembrane family protein		1.3856	2.77638
g28783.t1	AT1G51950.1	indole-3-acetic acid inducible 18	IAA18	0.770627	2.77584
g18500.t1	AT2G05920.1	Subtilase family protein	SBT1.8,subtilase 1.8	-0.750885	2.77131
g16407.t1	AT2G04850.1	Auxin-responsive family protein		-1.0672	2.76829
g22045.t1	AT1G66500.1	Pre-mRNA cleavage complex II		1.40357	2.76796
g13141.t1	AT5G19290.1	alpha/beta-Hydrolases superfamily protein		-0.800832	2.76666
g20808.t1	AT5G38280.2	PR5-like receptor kinase	PR5K	0.895237	2.76586
g09535.t1	AT2G47890.1	B-box type zinc finger protein with CCT domain-containing protein		1.0729	2.75896
g15920.t1	AT5G48400.2	Glutamate receptor family protein	ATGLR1.2	2.37885	2.75747
g19248.t1	AT5G14480.1	beta-1%2C4-N-acetylglucosaminyltransferase family protein		-0.992863	2.75747
g05270.t1	AT3G63140.1	chloroplast stem-loop binding protein of 41 kDa	CSP41A	-0.851329	2.75659
g22737.t1	AT3G22560.1	Acyl-CoA N-acyltransferases (NAT) superfamily protein		1.51968	2.75387
g10239.t1	AT4G25810.1	xyloglucan endotransglycosylase 6	XTR6,XTH23,xyloglucan endotransglucosylase/hydrolase 23	1.634	2.75362
g13930.t1	AT1G19180.1	jasmonate-zim-domain protein 1	JAZ1,AtJAZ1,TIFY10A	1.51523	2.75362
g09301.t1	AT4G26760.1	microtubule-associated protein 65-2	MAP65-2	-0.640749	2.74138
g06683.t1	AT3G15430.1	Regulator of chromosome condensation (RCC1) family protein		0.733126	2.74091
g28301.t1	AT2G26200.1	S-adenosyl-L-methionine-dependent methyltransferases superfamily protein		-0.649925	2.73785
g01006.t1	AT1G74680.1	Exostosin family protein		-0.802134	2.73653
g20915.t1	AT2G19800.1	myo-inositol oxygenase 2	MIOX2	2.72711	2.73568
g29587.t1	AT5G27330.1	Prefoldin chaperone subunit family protein		0.931472	2.73345
g16655.t1	AT3G57390.1	AGAMOUS-like 18	AGL18	0.92487	2.73281
g11741.t1	AT3G08590.1	Phosphoglycerate mutase%2C 2%2C3-bisphosphoglycerate-independent	iPGAM2	1.15162	2.73242
g21746.t1	AT4G21530.1	Transducin/WD40 repeat-like superfamily protein	APC4	0.848583	2.73154
g04461.t1	AT4G27940.1	manganese tracking factor for mitochondrial SOD2	MTM1,ATMTM1,ARABIDOPSIS MANGANESE TRACKING FACTOR FOR MITOCHONDRIAL SOD2	1.64882	2.72554
g06169.t1	AT3G04260.1	plastid transcriptionally active 3	PTAC3,PDE324,PIGMENT DEFECTIVE 324	-0.733759	2.72488
g15486.t2	AT4G19820.1	Glycosyl hydrolase family protein with chitinase insertion domain-containing protein		-1.21492	2.72488
g09094.t1	AT4G02500.1	UDP-xylosyltransferase 2	XT2,ATXT2,ARABIDOPSIS THALIANA UDP-XYLOSYLTRANSFERASE 2,AtXXT2,XXT2,XYG XYLOSYLTRANSFERASE 2	-0.813199	2.72142
g21345.t1	AT4G13750.1	Histidine kinase-%2C DNA gyrase B-%2C and HSP90-like ATPase family protein	NOV,EMB2597,EMBRYO DEFECTIVE 2597	0.900309	2.71865
g08306.t1	AT5G52110.1	chaperone (DUF2930)	HCF208,CCB2,COFACTOR ASSEMBLY OF COMPLEX C	-0.778377	2.71631
g16053.t1	AT1G32080.1	membrane protein	LrgB	-0.756743	2.7002
g27672.t1	AT4G12320.1	cytochrome P450%2C family 706%2C subfamily A%2C polypeptide 6	CYP706A6	-0.852771	2.69952
g22886.t1	AT3G59140.1	multidrug resistance-associated protein 14	ABCC10,ATMRP14,multidrug resistance-associated protein 14,MRP14,multidrug resistance-associated protein 14	0.951074	2.69753
g11959.t1	AT5G04600.1	RNA-binding (RRM/RBD/RNP motifs) family protein		0.682996	2.69753
g03501.t1	AT2G36000.1	Mitochondrial transcription termination factor family protein	EMB3114	-0.693518	2.69753
g18066.t1				0.839666	2.69694
g08286.t1	AT5G52280.1	Myosin heavy chain-related protein		-1.00053	2.69601
g25272.t1	AT5G24105.1	arabinogalactan protein 41	AGP41	-0.893143	2.68771
g02581.t1	AT3G01060.1	lysine-tRNA ligase		-0.752498	2.68475
g22726.t1	AT4G14880.1	O-acetylserine (thiol) lyase (OAS-TL) isoform A1	OASA1,ATCYS-3A,CYTACS1,OLD3,ONSET OF LEAF DEATH 3	1.12445	2.68316
g14208.t1	AT2G15020.1	hypothetical protein		-1.29428	2.68297
g05186.t1	AT4G20362.1	Natural antisense transcript overlaps with AT4G20360		-0.726516	2.68036
g18222.t1	AT1G08800.1	myosin-binding protein (Protein of unknown function%2C DUF593)	MyoB1,myosin binding protein 1	1.0066	2.67497
g03849.t1	AT1G71020.1	ARM repeat superfamily protein		-0.850665	2.67497
g11740.t1	AT3G08600.1	transmembrane protein%2C putative (DUF1191)		-0.967942	2.67442
g13036.t1	AT1G28760.1	guanosine-3'%2C5'-bis (diphosphate) 3'-pyrophosphohydrolase%2C putative (DUF2215)		1.21459	2.6719
g03009.t1	AT4G37000.1	accelerated cell death 2 (ACD2)	ACD2,ATRCCR,ARABIDOPSIS THALIANA RED CHLOROPHYLL CATABOLITE REDUCTASE	-0.653374	2.6719
g24207.t1	AT2G30490.1	cinnamate-4-hydroxylase	C4H,ATC4H,CINNAMATE 4-HYDROXYLASE,CYP73A5,REF3,REDUCED EPRDERMAL FLUORESCENCE 3	0.952602	2.67093
g10906.t1	AT5G60450.1	auxin response factor 4	ARF4	-0.810588	2.67068
g00336.t1	AT4G35750.1	SEC14 cytosolic factor family protein / phosphoglyceride transfer family protein		-0.816108	2.67068
g11063.t1	AT5G59000.1	RING/FYVE/PHD zinc finger superfamily protein		-1.02514	2.66736
g06108.t1	AT3G09480.1	Histone superfamily protein		1.63881	2.66734
g13265.t1	AT5G18310.2	ubiquitin hydrolase		1.0124	2.66663
g17215.t1	AT4G16590.1	cellulose synthase-like A01	CSLA01,ATCSLA01,cellulose synthase-like A01,ATCSLA1,CELLULOSE SYNTHASE-LIKE A1	-2.46503	2.66194
g31868.t1	AT1G05190.1	Ribosomal protein L6 family	emb2394	-0.755606	2.66189
g12269.t1	AT5G62710.1	Leucine-rich repeat protein kinase family protein		-0.781513	2.65968
g23555.t1	AT2G03890.1	phosphoinositide 4-kinase gamma 7	PI4K GAMMA 7,ATPI4K GAMMA 7,phosphoinositide 4-kinase gamma 7,UBDK GAMMA 7,UBIQUITIN-LIKE DOMAIN KINASE GAMMA 7	-0.702426	2.65816
g11540.t1	AT3G55130.1	white-brown complex homolog 19	ABCG19,ATWBC19,white-brown complex homolog 19,WBC19,white-brown complex homolog 19	1.42404	2.65771
g07782.t2	AT5G47800.2	Phototropic-responsive NPH3 family protein		-1.02655	2.65767
g04142.t1	AT1G73880.1	UDP-glucosyl transferase 89B1	UGT89B1	0.955657	2.65692
g20516.t1	AT3G27180.1	S-adenosyl-L-methionine-dependent methyltransferases superfamily protein		-0.670859	2.65498
g28356.t1	AT3G52360.1	transmembrane protein		-1.2415	2.64618
g19540.t1	AT3G26070.1	Plastid-lipid associated protein PAP / fibrillin family protein		-0.747779	2.6432
g15113.t1	AT1G52700.2	alpha/beta-Hydrolases superfamily protein		-1.35931	2.6432
g05464.t1	AT3G61470.1	photosystem I light harvesting complex protein	LHCA2	-1.10229	2.64269
g05064.t2	AT5G39390.1	Leucine-rich repeat protein kinase family protein		3.71788	2.64192
g17868.t1	AT5G26760.2	RNA polymerase II subunit B1 CTD phosphatase RPAP2-like protein		0.749091	2.63549
g00025.t1	AT5G17450.1	Heavy metal transport/detoxification superfamily protein	HIPP21	0.879382	2.63503
g13346.t1	AT1G22060.1	sporulation-specific protein		-0.810598	2.63418
g05769.t1	AT3G12610.1	Leucine-rich repeat (LRR) family protein	DRT100	-1.12945	2.6334
g12113.t1	AT5G20050.1	Protein kinase superfamily protein		0.9155	2.63277
g25788.t1	AT2G20890.1	photosystem II reaction center PSB29 protein	PSB29,THF1,THYLAKOID FORMATION1	-0.689543	2.63026
g08813.t1	AT2G08000.1	Natural antisense transcript overlaps with AT2G24310		-1.0416	2.63026
g13504.t1	AT1G20640.1	Plant regulator RWP-RK family protein	NLP4,NIN-like protein 4	-0.807906	2.62929
g10029.t1	AT1G15500.1	TLC ATP/ADP transporter	ATNTT2	-0.742264	2.62928
g02868.t1	AT4G39800.1	myo-inositol-1-phosphate synthase 1	MIPS1,ATIPS1,INOSITOL 3-PHOSPHATE SYNTHASE 1,ATMIPS1,MYO-INOSITOL-1-PHOSPHATE SYNTHASE 1,MI-1-P SYNTHASE	-0.894537	2.62928
g07181.t1	AT5G66055.1	ankyrin repeat protein	AKRP,EMB16,EMBRYO DEFECTIVE 16,EMB2036,EMBRYO DEFECTIVE 2036	-0.687261	2.62665
g31902.t1	AT1G26930.1	Galactose oxidase/kelch repeat superfamily protein		1.28092	2.62604
g27122.t1	AT5G22640.1	MORN (Membrane Occupation and Recognition Nexus) repeat-containing protein	emb1211,TIC100,TRANSLOCON AT THE INNER ENVELOPE MEMBRANE OF CHLOROPLASTS 100	-0.715145	2.62557
g06847.t1	AT3G14050.1	RELA/SPOT homolog 2	RSH2,AT-RSH2,RELA-SPOT HOMOLOG 2,ATRSH2,RELA/SPOT HOMOLOG 2	0.997922	2.62503
g18106.t1	AT2G44290.1	Bifunctional inhibitor/lipid-transfer protein/seed storage 2S albumin superfamily protein		-0.978367	2.62503
g02592.t1	AT3G01160.1	pre-rRNA-processing ESF1-like protein		0.731899	2.61948
g02563.t1	AT3G02140.1	AFP2 (ABI five-binding protein 2) family protein	TMAC2,AFP4,ABI FIVE BINDING PROTEIN 4	1.18975	2.6181
g22010.t1	AT2G18600.1	Ubiquitin-conjugating enzyme family protein		0.918291	2.61533
g12423.t1	AT5G64060.1	NAC domain containing protein 103	NAC103,anac103,NAC domain containing protein 103	1.7232	2.61519
g05654.t1	AT3G13510.1	carboxyl-terminal peptidase%2C putative (DUF239)		-0.76831	2.6148
g18436.t1	AT2G38740.1	Haloacid dehalogenase-like hydrolase (HAD) superfamily protein		0.995182	2.61424
g02606.t1	AT3G01310.1	Phosphoglycerate mutase-like family protein	AtVIP1,Arabidopsis homolog of yeast Vip1 1	-0.725671	2.61403
g26493.t1	AT1G64860.1	sigma factor A	SIGA,RPOD1,SIG1,RNA POLYMERASE SIGMA SUBUNIT 1,SIG2,RNApolymerase sigma subunit 2,SIGB	-0.784844	2.61264
g18603.t1	AT4G09890.1	mediator of RNA polymerase II transcription subunit%2C putative (DUF3511)		-1.05773	2.60866
g05800.t1	AT3G12320.1	hypothetical protein	LNK3,night light-inducible and clock-regulated 3	0.915188	2.60429
g23316.t1	AT1G67050.1	membrane-associated kinase regulator		-0.902993	2.6027
g05695.t1	AT3G13210.1	crooked neck protein%2C putative / cell cycle protein		0.765725	2.6011
g12589.t1	AT2G40130.2	Double Clp-N motif-containing P-loop nucleoside triphosphate hydrolases superfamily protein	SMXL8,SMAX1-like 8	-1.04832	2.59982
g07009.t1	AT2G29065.1	GRAS family transcription factor		1.18641	2.59872
g23944.t2	AT2G21370.1	xylulose kinase-1	XK-1,XK1,XYLULOSE KINASE 1	-0.945526	2.59872
g11501.t1	AT3G54790.1	ARM repeat superfamily protein		-0.727605	2.59797
g00313.t1	AT4G35920.1	PLAC8 family protein	MCA1	-0.967889	2.59741
g24968.t1	AT2G18050.1	histone H1-3	HIS1-3	2.45276	2.59603
g00749.t1	AT4G32250.1	Protein kinase superfamily protein		0.971138	2.59522
g07467.t1	AT5G65000.1	Nucleotide-sugar transporter family protein	ROCK1,REPRESSOR OF CYTOKININ DEFICIENCY 1	0.698864	2.59422
g12472.t1	AT2G39190.2	Protein kinase superfamily protein	ATATH8	-0.596171	2.59281
g06089.t1	AT3G09680.1	Ribosomal protein S12/S23 family protein		0.707119	2.59213
g04229.t1	AT4G29950.1	Ypt/Rab-GAP domain of gyp1p superfamily protein		0.980271	2.59087
g32409.t1	AT1G31580.1	ECS1	ECS1	-1.51806	2.58913
g03298.t1	AT5G03490.1	UDP-Glycosyltransferase superfamily protein		-0.688442	2.58779
g18155.t1	AT1G09415.1	NIM1-interacting 3	NIMIN-3	-0.633358	2.58771
g27685.t1	AT4G12410.1	SAUR-like auxin-responsive protein family	SAUR35,SMALL AUXIN UPREGULATED RNA 35	1.48612	2.58427
g01295.t1	AT1G77380.1	amino acid permease 3	AAP3,ATAAP3	1.19841	2.58427
g04845.t1	AT1G12320.1	ankyrin repeat/KH domain protein (DUF1442)		1.13117	2.58083
g15995.t1	AT1G32520.1	TLDc domain protein		-0.831645	2.5807
g11353.t1	AT3G22310.1	putative mitochondrial RNA helicase 1	PMH1,ATRH9,RNA HELICASE 9	0.821961	2.57905
g02862.t1	AT4G39780.1	Integrase-type DNA-binding superfamily protein		0.818944	2.57813
g16470.t1	AT3G24900.2	receptor like protein 39	RLP39,AtRLP39,receptor like protein 39	-0.92501	2.57591
g16306.t1	AT5G35995.1	F-box/RNI-like superfamily protein		-1.09165	2.5748
g05895.t1	AT3G11430.1	glycerol-3-phosphate acyltransferase 5	GPAT5,ATGPAT5,GLYCEROL-3-PHOSPHATE sn-2-ACYLTRANSFERASE 5	2.79538	2.56716
g27728.t1	AT5G23210.1	serine carboxypeptidase-like 34	SCPL34	-0.739347	2.56595
g03820.t1	AT1G70780.1	hypothetical protein		0.997407	2.56506
g05737.t1	AT3G12920.1	SBP (S-ribonuclease binding protein) family protein	BRG3	-0.915399	2.56488
g05696.t1	AT3G13200.1	Cwf15 / Cwc15 cell cycle control family protein	EMB2769	0.618188	2.56399
g19107.t1	AT5G09330.1	NAC domain containing protein 82	NAC082,ANAC082,NAC domain containing protein 82,VNI1,VND-interacting 1	0.939267	2.56377
g04018.t1	AT1G72610.1	germin-like protein 1	GER1,ATGER1,A. THALIANA GERMIN-LIKE PROTEIN 1,GLP1,GERMIN-LIKE PROTEIN 1	-1.23977	2.56295
g31697.t1	AT5G10750.1	enhanced disease resistance-like protein (DUF1336)		1.05406	2.56253
g22047.t1	AT1G66480.1	plastid movement impaired 2		0.929317	2.56077
g12420.t1	AT5G64030.1	S-adenosyl-L-methionine-dependent methyltransferases superfamily protein		-0.648854	2.55978
g16911.t1	AT5G58140.1	phototropin 2	PHOT2,AtPHOT2,NPL1,NON PHOTOTROPIC HYPOCOTYL 1-LIKE	-0.710693	2.55978
g06801.t1	AT3G14420.1	Aldolase-type TIM barrel family protein	GOX1	-0.761791	2.55924
g15052.t1	AT1G53230.1	TEOSINTE BRANCHED 1%2C cycloidea and PCF transcription factor 3	TCP3	-1.02748	2.55636
g26674.t1	AT1G60010.1	D-ribose-binding periplasmic protein		-0.843675	2.55248
g25552.t1	AT5G50380.1	exocyst subunit exo70 family protein F1	EXO70F1,ATEXO70F1,exocyst subunit exo70 family protein F1	0.718618	2.54954
g07132.t1	AT1G02280.1	translocon at the outer envelope membrane of chloroplasts 33	TOC33,ATTOC33,PPI1,PLASTID PROTEIN IMPORT 1	-2.81266	2.54855
g17599.t1	AT5G43390.1	plant/protein		1.7246	2.54771
g23322.t1	AT1G67080.1	abscisic acid (aba)-deficient 4	ABA4	-0.730001	2.54771
g16624.t1	AT3G57680.1	Peptidase S41 family protein		0.983778	2.54687
g15660.t1	AT5G07240.2	IQ-domain 24	IQD24	-0.951704	2.54467
g17618.t1	AT1G32860.1	Glycosyl hydrolase superfamily protein		0.909073	2.54232
g09466.t1	AT5G53890.1	phytosylfokine-alpha receptor 2	PSKR2,AtPSKR2	0.993175	2.54153
g22761.t1	AT3G22810.1	auxin canalization protein (DUF828)		-0.728597	2.53937
g10984.t1	AT5G59730.1	exocyst subunit exo70 family protein H7	EXO70H7,ATEXO70H7,exocyst subunit exo70 family protein H7	1.20793	2.53877
g02371.t1	AT1G07160.1	Protein phosphatase 2C family protein		1.9595	2.53649
g03184.t1	AT2G32930.2	zinc finger nuclease 2	ZFN2	0.882548	2.53434
g09810.t1	AT2G45380.1	myeloid leukemia factor		1.26623	2.53416
g06411.t1	AT3G06145.1	RING zinc finger protein		-0.967786	2.53323
g05653.t1	AT3G13520.1	arabinogalactan protein 12	AGP12,ATAGP12	1.07921	2.53251
g29597.t1	AT3G49120.1	peroxidase CB	PRXCB,ATPCB,ARABIDOPSIS THALIANA PEROXIDASE CB,ATPERX34,PERX34,PEROXIDASE 34,PRX34,PEROXIDASE 34	1.90328	2.52944
g21913.t1	AT1G51380.1	DEA(D/H)-box RNA helicase family protein		0.934948	2.52869
g05283.t1	AT3G63010.1	alpha/beta-Hydrolases superfamily protein	GID1B,ATGID1B	1.08052	2.52861
g28069.t1	AT2G22100.1	RNA-binding (RRM/RBD/RNP motifs) family protein		0.702496	2.52844
g02853.t1	AT4G39710.1	FK506-binding protein 16-2	PnsL4,FKBP16-2,FK506-binding protein 16-2	-0.896693	2.52844
g12308.t1	AT5G63050.1	embryo defective 2759	EMB2759	-0.695911	2.52719
g24541.t1	AT1G55670.1	photosystem I subunit G	PSAG	-0.80546	2.52549
g12325.t1	AT5G63180.1	Pectin lyase-like superfamily protein		-1.95629	2.52533
g13566.t2	AT1G20100.1	DNA ligase-like protein		0.7868	2.52412
g01321.t1	AT1G77630.1	Peptidoglycan-binding LysM domain-containing protein	LYM3,LYP3,LysM-containing receptor protein 3	-1.11798	2.5176
g29717.t1	AT3G55010.1	phosphoribosylformylglycinamidine cyclo-ligase%2C chloroplast / phosphoribosyl-aminoimidazole synthetase / AIR synthase (PUR5)	PUR5	1.35454	2.51758
g24562.t1	AT1G55820.1	lysine-specific demethylase%2C putative (DUF1296)		0.947958	2.51758
g00929.t1	AT4G30720.1	FAD/NAD(P)-binding oxidoreductase family protein	PDE327	-0.71594	2.51758
g02928.t1	AT4G37870.1	phosphoenolpyruvate carboxykinase 1	PCK1,PEPCK,PHOSPHOENOLPYRUVATE CARBOXYKINASE	-0.740127	2.51758
g12573.t1	AT2G40020.4	Nucleolar histone methyltransferase-related protein		-0.864919	2.51674
g18403.t1	AT2G38470.1	WRKY DNA-binding protein 33	WRKY33,ATWRKY33,WRKY DNA-BINDING PROTEIN 33	1.40962	2.51514
g01162.t1	AT1G76110.1	HMG (high mobility group) box protein with ARID/BRIGHT DNA-binding domain-containing protein		-0.828985	2.51348
g19191.t1	AT5G10150.1	UPSTREAM OF FLC protein (DUF966)		-0.707896	2.51086
g28648.t1	AT5G01542.1	Natural antisense transcript overlaps with AT5G01540		1.37521	2.50938
g08171.t1	AT1G25275.3	thionin-like protein		0.656155	2.50924
g20716.t1	AT3G26280.2	cytochrome P450%2C family 71%2C subfamily B%2C polypeptide 4	CYP71B4	-0.678365	2.50924
g17708.t1	AT1G33700.1	Beta-glucosidase%2C GBA2 type family protein		1.31279	2.50732
g03602.t1	AT2G36910.1	ATP binding cassette subfamily B1	ABCB1,ATPGP1,ARABIDOPSIS THALIANA P GLYCOPROTEIN1,PGP1,P-GLYCOPROTEIN 1	-0.64818	2.50732
g02551.t1	AT3G02250.1	O-fucosyltransferase family protein		-0.918324	2.50732
g04615.t1	AT4G26530.1	Aldolase superfamily protein	FBA5,AtFBA5	-1.03751	2.50732
g11930.t1	AT5G22360.1	vesicle-associated membrane protein 714	VAMP714,ATVAMP714,vesicle-associated membrane protein 714	0.737431	2.50612
g28868.t1	AT1G09840.10	shaggy-like protein kinase 41	SK41,ATSK41,shaggy-like protein kinase 41,AtHIR1,HIR1,hypersensitive induced reaction 1	-0.677196	2.50168
g12071.t1	AT5G20490.2	myosin family protein with Dil	XIK	-0.748801	2.50168
g09999.t1	AT1G15830.1	hypothetical protein		-1.30736	2.50143
g20429.t1	AT3G52920.1	transcriptional activator (DUF662)		-0.810268	2.50025
g24633.t1	AT5G38990.1	Malectin/receptor-like protein kinase family protein		-0.690898	2.49784
g00627.t1	AT5G19440.1	NAD(P)-binding Rossmann-fold superfamily protein		1.67058	2.49664
g16046.t1	AT1G32170.1	xyloglucan endotransglucosylase/hydrolase 30	XTH30,XTR4,xyloglucan endotransglycosylase 4	1.04697	2.49494
g22535.t1	AT2G17920.1	nucleic acid binding / zinc ion binding protein		2.10071	2.49108
g19120.t1	AT5G09470.1	dicarboxylate carrier 3	DIC3	1.81623	2.49108
g07434.t1	AT5G65300.1	hypothetical protein		1.17219	2.49108
g07696.t1	AT5G46410.2	SCP1-like small phosphatase 4	SSP4	0.805679	2.49108
g14668.t1	AT2G02790.1	IQ-domain 29	IQD29	-0.785546	2.49108
g25277.t1	AT5G40770.1	prohibitin 3	PHB3,ATPHB3,prohibitin 3,EER3	-0.905666	2.49102
g03025.t1	AT4G37150.1	methyl esterase 9	MES9,ATMES9,ARABIDOPSIS THALIANA METHYL ESTERASE 9	1.88379	2.48827
g08423.t1	AT5G51260.1	HAD superfamily%2C subfamily IIIB acid phosphatase		1.26086	2.4882
g24841.t1	AT5G33280.1	Voltage-gated chloride channel family protein	AtCLCg,CLCg,chloride channel G	-0.800027	2.4881
g03442.t1	AT2G35480.1	envelope glycoprotein		1.51319	2.48435
g19737.t1	AT4G01080.1	TRICHOME BIREFRINGENCE-LIKE 26	TBL26	-0.96113	2.48358
g16583.t1	AT1G65870.1	Disease resistance-responsive (dirigent-like protein) family protein		-0.793136	2.4824
g01821.t2	AT1G01060.1	Homeodomain-like superfamily protein	LHY,LHY1,LATE ELONGATED HYPOCOTYL 1	-0.730921	2.47959
g29122.t1	AT5G44260.1	Zinc finger C-x8-C-x5-C-x3-H type family protein	AtTZF5,TZF5,Tandem CCCH Zinc Finger protein 5	-1.49078	2.47959
g10985.t1	AT5G59720.1	heat shock protein 18.2	HSP18.2	-1.16354	2.4785
g06576.t1	AT3G16370.1	GDSL-like Lipase/Acylhydrolase superfamily protein		-0.999285	2.47657
g28496.t1	AT5G39390.1	Leucine-rich repeat protein kinase family protein		3.84872	2.4727
g01113.t1	AT1G75690.1	DnaJ/Hsp40 cysteine-rich domain superfamily protein	LQY1	-0.736355	2.47213
g26327.t1	AT1G29940.1	nuclear RNA polymerase A2	NRPA2	0.692272	2.47111
g11154.t1	AT3G20680.1	plant/protein (DUF1995)		-0.903006	2.46966
g24133.t1	AT5G57030.1	Lycopene beta/epsilon cyclase protein	LUT2	-0.661776	2.46938
g09754.t1	AT2G45820.1	Remorin family protein		-0.671685	2.46881
g23217.t1	AT2G17033.2	pentatricopeptide (PPR) repeat-containing protein		-1.05231	2.46608
g28598.t1	AT5G44380.2	FAD-binding Berberine family protein		2.65788	2.46307
g09831.t1	AT2G45160.1	GRAS family transcription factor	HAM1,ATHAM1,ARABIDOPSIS THALIANA HAIRY MERISTEM 1,LOM1,LOST MERISTEMS 1,SCL27,SCARECROW-LIKE 27	-0.761885	2.46307
g01242.t1	AT1G76880.1	Duplicated homeodomain-like superfamily protein		-0.715926	2.46125
g23240.t1	AT2G16890.2	UDP-Glycosyltransferase superfamily protein		1.70687	2.45789
g15200.t1	AT1G49380.1	cytochrome c biogenesis protein family		-0.80566	2.45448
g05239.t1	AT4G21120.1	amino acid transporter 1	AAT1,AtCAT1,CAT1,CATIONIC AMINO ACID TRANSPORTER 1	1.3833	2.45413
g08313.t1	AT5G52050.1	MATE efflux family protein	AtDTX50,DTX50,Detoxification Efflux Carrier 50	1.97045	2.45182
g04448.t1	AT4G28050.1	tetraspanin7	TET7	-0.899624	2.45182
g19139.t1	AT5G09660.4	peroxisomal NAD-malate dehydrogenase 2	PMDH2	-0.665889	2.44997
g11613.t1	AT3G55800.1	sedoheptulose-bisphosphatase	SBPASE	-0.807344	2.44997
g22774.t1	AT3G22930.1	calmodulin-like 11	CML11,AtCML11	1.35044	2.44871
g20713.t1	AT3G26230.1	cytochrome P450%2C family 71%2C subfamily B%2C polypeptide 24	CYP71B24	0.878335	2.44871
g12888.t1	AT3G48090.1	alpha/beta-Hydrolases superfamily protein	EDS1,ATEDS1	-0.808743	2.44871
g10309.t1	AT4G25110.1	metacaspase 2	MC2,AtMC2,metacaspase 2,AtMCP1c,metacaspase 1c,MCP1c,metacaspase 1c	-0.721065	2.44822
g13428.t1	AT1G21390.1	embryo defective 2170	emb2170	0.782694	2.44648
g03232.t1	AT2G33330.1	plasmodesmata-located protein 3	PDLP3	-0.845079	2.44637
g12922.t1	AT1G27730.1	salt tolerance zinc finger	STZ,ZAT10	1.65857	2.44087
g21506.t1	AT2G25730.2	zinc finger FYVE domain protein		-0.733521	2.43945
g29961.t1	AT4G08040.1	1-aminocyclopropane-1-carboxylate synthase 11	ACS11	-2.40938	2.43687
g02422.t1	AT1G07610.1	metallothionein 1C	MT1C	0.897225	2.43586
g00096.t1	AT5G16730.1	weak chloroplast movement under blue light protein (DUF827)		-0.720472	2.43563
g08076.t1	AT1G26650.1	Son of sevenless protein		-0.789278	2.43477
g07283.t1	AT5G67020.1	hypothetical protein		1.81471	2.43433
g23134.t1	AT5G48620.1	Disease resistance protein (CC-NBS-LRR class) family		0.875904	2.43433
g10610.t1	AT5G11450.2	PsbP domain protein (Mog1/PsbP/DUF1795-like photosystem II reaction center PsbP family protein)	PPD5	-0.731793	2.43433
g21445.t1	AT4G04960.1	Concanavalin A-like lectin protein kinase family protein	LecRK-VII.1,L-type lectin receptor kinase VII.1	1.06674	2.43375
g20926.t1	AT2G19710.1	Regulator of Vps4 activity in the MVB pathway protein		1.19295	2.43194
g26047.t1	AT5G05190.1	hypothetical protein (DUF3133)		0.974908	2.43194
g00976.t1	AT1G74360.1	Leucine-rich repeat protein kinase family protein		1.15887	2.43062
g16717.t1	AT3G48690.1	alpha/beta-Hydrolases superfamily protein	CXE12	0.764636	2.43062
g08997.t1	AT4G03420.1	hypothetical protein (DUF789)		-0.857084	2.43062
g30641.t1	AT1G34320.1	Ikzf5 (DUF668)	PSI1,PSK SIMULATOR 1	-0.777817	2.42759
g05412.t1	AT3G61860.1	RNA-binding (RRM/RBD/RNP motifs) family protein	RS31,ATRSP31,arginine/serine-rich splicing factor 31,At-RS31,arginine/serine-rich splicing factor 31,RSP31,arginine/serine-rich splicing factor 31	0.672609	2.42567
g07240.t2	AT5G66640.5	DA1-related protein 3	DAR3	-0.869506	2.42567
g30118.t1	AT4G07410.1	Transducin family protein / WD-40 repeat family protein	PCN	0.733046	2.42339
g04326.t1	AT4G29160.1	SNF7 family protein	SNF7.1	0.661233	2.42286
g13869.t1	AT1G19800.1	trigalactosyldiacylglycerol 1	ABCI14,TGD1,trigalactosyldiacylglycerol 1	-0.636174	2.42118
g04869.t1	AT1G12080.2	Vacuolar calcium-binding protein-like protein		-1.0221	2.4211
g27410.t1	AT4G09030.1	arabinogalactan protein 10	AGP10,ATAGP10	0.978527	2.41943
g24743.t1	AT1G58170.1	Disease resistance-responsive (dirigent-like protein) family protein		1.6071	2.41801
g13617.t1	AT1G23870.1	trehalose-phosphatase/synthase 9	TPS9,ATTPS9,trehalose-phosphatase/synthase 9	1.31384	2.41468
g25274.t1	AT5G24120.1	sigma factor E	SIGE,ATSIG5,SIGMA FACTOR 5,SIG5,SIGMA FACTOR 5	1.1319	2.41173
g27943.t1	AT1G55280.2	Lipase/lipooxygenase%2C PLAT/LH2 family protein		0.801283	2.41173
g07109.t1	AT2G28340.1	GATA transcription factor 13	GATA13	-0.628496	2.41173
g09751.t1	AT2G45850.1	AT hook motif DNA-binding family protein	AHL9,AT-hook motif nuclear localized protein 9	-0.632322	2.41173
g10553.t1	AT5G10910.1	mraW methylase family protein		-0.654551	2.41173
g26328.t1	AT1G29930.1	chlorophyll A/B binding protein 1	CAB1,AB140,CAB140,CHLOROPHYLL A/B PROTEIN 140,LHCB1.3,LIGHT-HARVESTING CHLOROPHYLL A/B-PROTEIN 1.3	-1.09945	2.41173
g04477.t1	AT4G27780.1	acyl-CoA binding protein 2	ACBP2,AtACBP2	1.14888	2.41148
g04296.t1	AT4G29400.1	oxidoreductase/transition metal ion-binding protein (DUF3531)		-0.681972	2.41148
g03419.t1	AT2G35260.1	CAAX protease self-immunity protein		-1.10785	2.4111
g03221.t1	AT2G33255.1	Haloacid dehalogenase-like hydrolase (HAD) superfamily protein		-0.705157	2.41094
g02289.t1	AT1G06450.1	Polynucleotidyl transferase%2C ribonuclease H-like superfamily protein		0.951482	2.40875
g17307.t1	AT2G42360.1	RING/U-box superfamily protein		1.17094	2.40843
g06552.t1	AT3G16560.1	Protein phosphatase 2C family protein		0.91488	2.40607
g27407.t1	AT4G09010.3	ascorbate peroxidase 4	TL29,APX4,ascorbate peroxidase 4	-0.851081	2.40603
g03693.t1	AT2G37640.1	Barwin-like endoglucanases superfamily protein	EXP3	-0.873047	2.40503
g20866.t1	AT2G20240.1	GPI-anchored adhesin-like protein%2C putative (DUF3741)	TRM17	-1.15252	2.40503
g01753.t1	AT1G01650.1	SIGNAL PEPTIDE PEPTIDASE-LIKE 4	SPPL4,ATSPPL4,ARABIDOPSIS THALIANA SIGNAL PEPTIDE PEPTIDASE-LIKE 4	0.744806	2.40475
g03368.t1	AT2G34680.2	Outer arm dynein light chain 1 protein	AIR9	-0.73291	2.40373
g15484.t1	AT2G34710.1	Homeobox-leucine zipper family protein / lipid-binding START domain-containing protein	PHB,ATHB-14,ATHB14,ARABIDOPSIS THALIANA HOMEOBOX PROTEIN 14	1.4086	2.40259
g16646.t1	AT3G57470.2	Insulinase (Peptidase family M16) family protein		-0.858115	2.40135
g09757.t1	AT2G45790.1	phosphomannomutase	PMM,ATPMM,PHOSPHOMANNOMUTASE	-0.784545	2.39831
g27908.t1	AT5G01830.1	ARM repeat superfamily protein	SAUR21	1.38609	2.3946
g26968.t1				1.31734	2.3946
g28596.t1	AT5G44390.1	FAD-binding Berberine family protein		2.21849	2.39426
g16529.t1	AT3G58600.1	Adaptin ear-binding coat-associated protein 1 NECAP-1		0.610186	2.39399
g03094.t1	AT4G36230.1	transmembrane protein		-1.07399	2.39253
g28341.t1	AT3G52150.1	RNA-binding (RRM/RBD/RNP motifs) family protein	PSRP2	-0.786201	2.38735
g19803.t1	AT4G00490.1	beta-amylase 2	BAM2,BMY9,BETA-AMYLASE 9	-0.940844	2.38717
g08724.t1	AT2G23700.1	Itga6 (Protein of unknown function%2C DUF547)		-1.01066	2.38712
g16782.t1	AT3G49220.3	Plant invertase/pectin methylesterase inhibitor superfamily		-0.699254	2.38401
g13190.t1	AT5G18900.1	2-oxoglutarate (2OG) and Fe(II)-dependent oxygenase superfamily protein		-0.659144	2.37944
g22483.t1	AT3G19130.1	RNA-binding protein 47B	RBP47B,ATRBP47B,RNA-binding protein 47B	0.694658	2.37931
g08881.t1	AT2G24630.1	Glycosyl transferase family 2 protein	ATCSLC08	-1.22505	2.37719
g03543.t1	AT2G36380.1	pleiotropic drug resistance 6	ABCG34,ATPDR6,PLEIOTROPIC DRUG RESISTANCE 6,PDR6,pleiotropic drug resistance 6	1.18619	2.37625
g10444.t1	AT4G23850.1	AMP-dependent synthetase and ligase family protein	LACS4	0.960145	2.37625
g30086.t1	AT2G12400.1	plasma membrane fusion protein		-0.611281	2.37625
g31502.t1	AT5G58340.1	myb-like HTH transcriptional regulator family protein		1.36079	2.37572
g19164.t1	AT5G09900.3	26S proteasome regulatory subunit%2C putative (RPN5)	EMB2107,MSA,MARIPOSA,RPN5A,REGULATORY PARTICLE NON-ATPASE SUBUNIT 5A	0.659821	2.37447
g27481.t1	AT1G34420.1	leucine-rich repeat transmembrane protein kinase family protein		1.32788	2.37216
g00040.t1	AT5G17300.1	Homeodomain-like superfamily protein	RVE1	1.29052	2.37186
g07897.t1	AT2G31390.1	pfkB-like carbohydrate kinase family protein		0.892131	2.37165
g28239.t2	AT3G24840.3	Sec14p-like phosphatidylinositol transfer family protein		1.434	2.37137
g09579.t1	AT2G47450.1	chloroplast signal recognition particle component (CAO)	CAO,CPSRP43,CHLOROPLAST SIGNAL RECOGNITION PARTICLE 43	-0.785099	2.37137
g25259.t1	AT5G24030.1	SLAC1 homologue 3	SLAH3	1.24875	2.36358
g31794.t1	AT1G24764.3	microtubule-associated proteins 70-2	MAP70-2,ATMAP70-2,microtubule-associated proteins 70-2	-0.625799	2.36033
g30081.t1	AT4G12470.1	azelaic acid induced 1	AZI1	0.990299	2.35999
g21308.t1	AT2G13540.1	ARM repeat superfamily protein	ABH1,ATCBP80,CBP80,CAP-BINDING PROTEIN 80,ENS,ENSALADA	0.587549	2.35999
g02402.t1	AT1G07440.1	NAD(P)-binding Rossmann-fold superfamily protein		-0.72043	2.35999
g27743.t1	AT5G23360.1	GRAM domain-containing protein / ABA-responsive protein-like protein		-1.15181	2.35952
g11674.t1	AT3G09190.1	Concanavalin A-like lectin family protein		-0.642186	2.357
g10549.t1	AT5G10860.1	Cystathionine beta-synthase (CBS) family protein	CBSX3	-0.702304	2.35335
g25807.t1	AT2G20650.1	RING/U-box superfamily protein	FLY2,FLYING SAUCER 2	-1.10305	2.3513
g23208.t1	AT4G14605.1	Mitochondrial transcription termination factor family protein	MDA1	-0.728619	2.34731
g27705.t1	AT5G49555.1	FAD/NAD(P)-binding oxidoreductase family protein		-0.89682	2.34493
g28044.t1	AT2G44760.1	dihydroorotate dehydrogenase (DUF3598)		-0.640221	2.34266
g05287.t1	AT3G62980.1	F-box/RNI-like superfamily protein	TIR1,AtTIR1	-0.696254	2.34124
g08996.t1	AT4G03430.1	pre-mRNA splicing factor-like protein	EMB2770,STA1,STABILIZED 1	0.695688	2.34061
g08268.t1	AT5G52440.1	Bacterial sec-independent translocation protein mttA/Hcf106	HCF106	-0.660563	2.33894
g25293.t1	AT5G24260.1	prolyl oligopeptidase family protein		-0.809984	2.33894
g27828.t1	AT4G38030.1	Rhamnogalacturonate lyase family protein		0.822501	2.33788
g14755.t1	AT1G68400.1	leucine-rich repeat transmembrane protein kinase family protein		-0.843	2.33688
g06498.t1	AT3G06880.4	Transducin/WD40 repeat-like superfamily protein		-0.808334	2.33679
g09344.t1	AT5G54940.1	Translation initiation factor SUI1 family protein		0.994071	2.33486
g07183.t1	AT5G66070.2	RING/U-box superfamily protein		0.879657	2.33437
g03475.t1	AT2G35750.1	transmembrane protein		0.678055	2.33437
g19321.t1	AT5G13780.1	Acyl-CoA N-acyltransferases (NAT) superfamily protein		0.666443	2.3327
g29889.t1	AT3G45260.1	C2H2-like zinc finger protein		-0.973356	2.3327
g24446.t1	AT2G41680.1	NADPH-dependent thioredoxin reductase C	NTRC	-0.714864	2.33262
g03120.t1	AT2G32400.1	glutamate receptor 5	GLR5,ATGLR3.7,GLR3.7,GLUTAMATE RECEPTOR 3.7	-0.742934	2.33188
g06448.t1	AT3G06450.1	HCO3- transporter family		0.796092	2.33067
g00650.t1	AT4G33050.5	calmodulin-binding family protein	EDA39,AtIQM1,IQM1,IQ-motif protein 1	1.2166	2.33043
g10814.t1	AT5G61350.1	Protein kinase superfamily protein	CAP1,[Ca2+]cyt-associated protein kinase 1,ERU,ERULUS	-0.881269	2.33019
g18499.t1	AT2G05940.1	Protein kinase superfamily protein	RIPK	1.22043	2.32558
g30990.t1	AT5G61790.1	calnexin 1	CNX1,ATCNX1	-0.865393	2.32322
g07829.t1	AT5G47370.1	Homeobox-leucine zipper protein 4 (HB-4) / HD-ZIP protein	HAT2	-0.902677	2.32322
g13845.t1	AT1G20010.1	tubulin beta-5 chain	TUB5	-0.937404	2.32322
g26528.t1	AT2G16460.1	coiled-coil 90B-like protein (DUF1640)		0.99741	2.32267
g11656.t1	AT3G09350.1	Fes1A	Fes1A	0.772198	2.31822
g20854.t1	AT5G37910.1	Protein with RING/U-box and TRAF-like domain		1.22518	2.31723
g03701.t1	AT1G69740.1	Aldolase superfamily protein	HEMB1	-0.684963	2.31589
g05941.t1	AT3G11020.1	DRE/CRT-binding protein 2B	DREB2B,DREB2,DEHYDRATION-RESPONSIVE ELEMENT BINDING PROTEIN 2	0.879002	2.31381
g12149.t1	AT5G19770.1	tubulin alpha-3	TUA3	-0.617652	2.31375
g04302.t1	AT4G29360.2	O-Glycosyl hydrolases family 17 protein		-1.21372	2.31375
g11706.t1	AT3G08930.1	LMBR1-like membrane protein		-0.61121	2.31227
g22422.t1	AT5G41140.1	Myosin heavy chain-related protein		-0.863062	2.31064
g26759.t1	AT5G39790.3	PROTEIN TARGETING TO STARCH (PTST)	PTST,Protein targeting to starch	-0.765063	2.30867
g22139.t1	AT5G42830.1	HXXXD-type acyl-transferase family protein		-0.655599	2.30818
g23622.t1	AT5G44530.2	Subtilase family protein		-0.843604	2.30687
g14867.t1	AT3G51600.1	lipid transfer protein 5	LTP5	-0.85212	2.30667
g13820.t1	AT2G03050.2	Mitochondrial transcription termination factor family protein	EMB93,SOLDAT10,SINGLET OXYGEN-LINKED DEATH ACTIVATOR 10	-0.770247	2.30544
g15465.t1	AT4G19630.1	winged-helix DNA-binding transcription factor family protein		1.15431	2.30464
g24864.t1	AT1G54290.1	Translation initiation factor SUI1 family protein		0.635834	2.30396
g18219.t1	AT1G08830.1	copper/zinc superoxide dismutase 1	CSD1,AtSOD1,superoxide dismutase 1,SOD1,superoxide dismutase 1	0.807578	2.30345
g00901.t1	AT4G30935.1	WRKY DNA-binding protein 32	WRKY32,ATWRKY32	0.775118	2.30205
g00438.t1	AT4G34890.1	xanthine dehydrogenase 1	XDH1,ATXDH1,XANTHINE DEHYDROGENASE 1	0.755446	2.30092
g24943.t1	AT2G18220.1	Noc2p family		0.724757	2.30092
g06622.t1	AT3G16000.1	MAR binding filament-like protein 1	MFP1	-0.683984	2.29817
g05363.t1	AT3G62310.1	RNA helicase family protein		0.690343	2.29606
g06585.t1	AT3G16290.1	AAA-type ATPase family protein	EMB2083	-0.679329	2.29601
g31260.t1	AT1G66140.1	zinc finger protein 4	ZFP4	-0.821375	2.29358
g28815.t1	AT1G60190.1	ARM repeat superfamily protein	PUB19,AtPUB19	1.61959	2.29286
g26330.t1	AT1G29920.1	chlorophyll A/B-binding protein 2	CAB2,AB165,LHCB1.1,LIGHT HARVESTING CHLOROPHYLL A/B-BINDING PROTEIN 1.1	-1.39416	2.29266
g10873.t1	AT5G60790.1	ABC transporter family protein	ABCF1,ATGCN1,ARABIDOPSIS THALIANA GENERAL CONTROL NON-REPRESSIBLE 1,GCN1,GENERAL CONTROL NON-REPRESSIBLE 1	0.809417	2.29248
g23274.t1	AT4G34980.1	subtilisin-like serine protease 2	SLP2	-0.749733	2.29183
g09506.t1	AT2G48130.1	Bifunctional inhibitor/lipid-transfer protein/seed storage 2S albumin superfamily protein		2.44565	2.29042
g12735.t1	AT3G46670.1	UDP-glucosyl transferase 76E11	UGT76E11	0.85283	2.29042
g10093.t1	AT1G14920.1	GRAS family transcription factor family protein	GAI,RGA2,RESTORATION ON GROWTH ON AMMONIA 2	-0.694703	2.29042
g14583.t1	AT2G01918.1	PsbQ-like 3	PQL3	-0.977713	2.29042
g26822.t1	AT3G03450.1	RGA-like 2	RGL2	-1.12911	2.29042
g04868.t1	AT1G12090.1	extensin-like protein	ELP	-1.47383	2.29004
g11975.t1	AT5G22050.2	Protein kinase superfamily protein		-0.858591	2.28913
g10678.t1	AT5G12080.1	mechanosensitive channel of small conductance-like 10	MSL10,ATMSL10	0.698995	2.28732
g15601.t1	AT5G06690.2	WCRKC thioredoxin 1	WCRKC1	-0.691823	2.28472
g23506.t1	AT1G43700.1	VIRE2-interacting protein 1	VIP1,AtVIP1,SUE3,sulphate utilization efficiency 3	0.725991	2.28284
g19479.t1	AT5G02230.3	Haloacid dehalogenase-like hydrolase (HAD) superfamily protein		1.42689	2.28274
g09082.t1	AT4G02630.1	Protein kinase superfamily protein		-0.60967	2.28274
g12811.t1	AT3G47420.1	putative glycerol-3-phosphate transporter 1	G3Pp1,ATPS3,phosphate starvation-induced gene 3,AtG3Pp1,Glycerol-3-phosphate permease 1,PS3,phosphate starvation-induced gene 3	-0.818423	2.28274
g24535.t1	AT1G55610.1	BRI1 like	BRL1	0.942892	2.27895
g23406.t1	AT5G48300.1	ADP glucose pyrophosphorylase 1	ADG1,APS1,ADP-GLUCOSE PYROPHOSPHORYLASE SMALL SUBUNIT 1	-0.670875	2.27895
g11388.t1	AT3G53810.1	Concanavalin A-like lectin protein kinase family protein	LecRK-IV.2,L-type lectin receptor kinase IV.2	1.03238	2.27756
g30179.t1	AT3G63490.1	Ribosomal protein L1p/L10e family	EMB3126,PRPL1,plastid ribosomal protein L1	-0.732257	2.27753
g07796.t1	AT5G47120.1	BAX inhibitor 1	BI1,ATBI-1,ARABIDOPSIS BAX INHIBITOR 1,ATBI1,BAX inhibitor 1,BI-1	0.696998	2.2773
g28855.t1	AT1G09750.1	Eukaryotic aspartyl protease family protein		-1.135	2.27623
g12168.t1	AT5G19940.1	Plastid-lipid associated protein PAP / fibrillin family protein		-0.747112	2.27542
g18613.t1	AT2G26560.1	phospholipase A 2A	PLA2A,PLA IIA,PHOSPHOLIPASE A 2A,PLAII alpha,PLP2,PATATIN-LIKE PROTEIN 2,PLP2,PHOSPHOLIPASE A 2A	2.29058	2.27531
g12511.t1	AT5G14610.1	DEAD box RNA helicase family protein		2.01347	2.27402
g01737.t1	AT1G01720.1	NAC (No Apical Meristem) domain transcriptional regulator superfamily protein	ATAF1	0.782363	2.27402
g13960.t1	AT1G18840.1	IQ-domain 30	IQD30	-0.91507	2.27332
g25803.t1	AT2G20800.1	NAD(P)H dehydrogenase B4	NDB4	1.11668	2.27229
g06437.t1	AT3G06360.1	arabinogalactan protein 27	AGP27,ATAGP27,ARABINOGALACTAN PROTEIN 27	0.967655	2.27091
g10174.t1	AT1G14280.1	phytochrome kinase substrate 2	PKS2	-1.49899	2.27001
g16168.t1	AT3G17410.1	Protein kinase superfamily protein		0.738799	2.26862
g21465.t1	AT4G04830.1	methionine sulfoxide reductase B5	MSRB5,ATMSRB5,methionine sulfoxide reductase B5	-1.07637	2.26697
g06513.t1	AT3G06040.1	Ribosomal protein L12/ ATP-dependent Clp protease adaptor protein ClpS family protein		1.09974	2.26477
g02727.t1	AT4G38540.1	FAD/NAD(P)-binding oxidoreductase family protein		0.84192	2.26477
g27879.t1	AT5G28500.1	rubisco accumulation factor-like protein		-0.676495	2.26477
g06603.t1	AT3G16150.1	N-terminal nucleophile aminohydrolases (Ntn hydrolases) superfamily protein	ASPGB1	1.71515	2.25609
g03294.t1	AT2G33860.1	Transcriptional factor B3 family protein / auxin-responsive factor AUX/IAA-like protein	ETT,ARF3,AUXIN RESPONSE TRANSCRIPTION FACTOR 3	-0.694075	2.25455
g08381.t1	AT5G51580.1	hypothetical protein		1.03484	2.25042
g00372.t1	AT4G35440.2	chloride channel E	CLC-E,ATCLC-E,CLCE,CHLORIDE CHANNEL E	-0.672619	2.25042
g04196.t1	AT4G30280.1	xyloglucan endotransglucosylase/hydrolase 18	XTH18,ATXTH18,XYLOGLUCAN ENDOTRANSGLUCOSYLASE/HYDROLASE 18	1.57379	2.24813
g15724.t1	AT5G04540.1	Myotubularin-like phosphatases II superfamily	MTM2,AtMTM2	0.681159	2.24653
g01062.t1	AT1G75240.1	homeobox protein 33	HB33,AtHB33,homeobox protein 33,ZHD5,zinc-finger homeodomain 5	-1.4667	2.24256
g24345.t1	AT2G41445.2	agamous-like MADS-box protein		0.652684	2.24226
g07062.t1	AT2G28600.1	P-loop containing nucleoside triphosphate hydrolases superfamily protein		0.613121	2.24226
g01312.t1	AT1G77540.1	Acyl-CoA N-acyltransferases (NAT) superfamily protein		0.740412	2.2396
g31793.t1	AT2G26975.1	Ctr copper transporter family	COPT6	-0.700792	2.2396
g11130.t1	AT3G20500.1	purple acid phosphatase 18	PAP18,ATPAP18,PURPLE ACID PHOSPHATASE 18	0.599397	2.23846
g04852.t1	AT1G12250.1	Pentapeptide repeat-containing protein		-0.707203	2.23804
g01483.t1	AT1G79210.1	N-terminal nucleophile aminohydrolases (Ntn hydrolases) superfamily protein		0.729953	2.23779
g01121.t1	AT1G75760.1	ER lumen protein retaining receptor family protein		0.70122	2.23298
g10199.t1	AT4G26200.1	1-amino-cyclopropane-1-carboxylate synthase 7	ACS7,ACCS7,1-amino-cyclopropane-1-carboxylate synthase 7,ATACS7	1.35285	2.23105
g28749.t1	AT2G45290.1	Transketolase	TKL2,transketolase 2	0.922694	2.23074
g09063.t1	AT4G02770.1	photosystem I subunit D-1	PSAD-1	-0.707263	2.22902
g30141.t1	AT3G23990.1	heat shock protein 60	HSP60	0.673257	2.2257
g17916.t1	AT5G27760.1	Hypoxia-responsive family protein		0.834223	2.22569
g12390.t1	AT5G63770.1	diacylglycerol kinase 2	DGK2,ATDGK2,diacylglycerol kinase 2	1.18743	2.22472
g03092.t1	AT4G36250.1	aldehyde dehydrogenase 3F1	ALDH3F1	-0.891539	2.22403
g18514.t1	AT2G05790.1	O-Glycosyl hydrolases family 17 protein		-0.934962	2.22306
g11068.t1	AT5G58950.1	Protein kinase superfamily protein		-0.723087	2.22155
g13633.t1	AT1G23710.1	hypothetical protein (DUF1645)		0.910549	2.221
g04488.t1	AT4G27670.1	heat shock protein 21	HSP21	1.57228	2.21771
g19146.t1	AT5G09760.2	Plant invertase/pectin methylesterase inhibitor superfamily		-0.615609	2.21457
g16749.t1	AT3G48980.2	O-glucosyltransferase rumi-like protein (DUF821)		1.10415	2.21157
g06993.t1	AT2G29200.1	pumilio 1	PUM1,APUM1,pumilio 1	0.677849	2.20811
g10037.t1	AT1G15415.1	late embryogenesis abundant-like protein		1.48898	2.2081
g12266.t1	AT5G62670.1	H[+]-ATPase 11	HA11,AHA11,H(+)-ATPase 11	-0.696719	2.20549
g15926.t1	AT5G48460.1	Actin binding Calponin homology (CH) domain-containing protein		-0.849626	2.2052
g02113.t1	AT1G04800.1	glycine-rich protein		-1.51579	2.20476
g22093.t1	AT1G66160.1	CYS%2C MET%2C PRO%2C and GLY protein 1	CMPG1,ATCMPG1	1.30189	2.20094
g24765.t1	AT1G56430.1	nicotianamine synthase 4	NAS4,ATNAS4,ARABIDOPSIS THALIANA NICOTIANAMINE SYNTHASE 4	-0.820044	2.20078
g18023.t1	AT2G43570.1	chitinase	CHI	1.70815	2.19967
g07496.t1	AT5G64770.1	root meristem growth factor	RGF9,CLEL 9,CLE-like 9,GLV2,GOLVEN 2	-1.08128	2.19632
g21115.t1	AT1G67850.1	lysine ketoglutarate reductase trans-splicing protein (DUF707)		0.913758	2.19289
g01795.t1	AT1G01320.1	Tetratricopeptide repeat (TPR)-like superfamily protein		-0.650458	2.19289
g32334.t1	AT4G39070.1	B-box zinc finger family protein	BZS1,BBX20,B-box domain protein 20	1.25599	2.19147
g30987.t1	AT5G61820.1	stress up-regulated Nod 19 protein		0.677646	2.19147
g19955.t1	AT4G13170.1	Ribosomal protein L13 family protein		0.712459	2.19145
g06824.t1	AT3G14225.1	GDSL-motif lipase 4	GLIP4	2.34692	2.18993
g11331.t1	AT3G22150.1	Tetratricopeptide repeat (TPR)-like superfamily protein	AEF1,ATPF EDITING FACTOR 1	-0.769858	2.18993
g24166.t1	AT3G29330.2	zinc finger RNA-binding-like protein		-0.747604	2.18923
g03487.t1	AT2G35860.1	FASCICLIN-like arabinogalactan protein 16 precursor	FLA16	-0.996553	2.18875
g25464.t2	AT1G60850.1	DNA-directed RNA polymerase family protein	ATRPAC42	0.88867	2.18758
g20614.t1	AT5G37740.2	Calcium-dependent lipid-binding (CaLB domain) family protein		0.926979	2.18573
g06283.t1	AT3G05200.1	RING/U-box superfamily protein	ATL6	0.900263	2.18501
g27593.t1	AT5G24490.1	30S ribosomal protein		-0.665292	2.1804
g07379.t1	AT5G65710.1	HAESA-like 2	HSL2	-1.01886	2.17781
g17129.t1	AT4G17410.2	DWNN domain%2C a CCHC-type zinc finger		0.690294	2.17776
g15880.t1	AT5G48180.1	nitrile specifier protein 5	NSP5,AtNSP5	1.0092	2.17354
g06676.t1	AT3G15500.1	NAC domain containing protein 3	NAC3,ANAC055,NAC domain containing protein 55,ATNAC3,NAC domain containing protein 3,NAC055,NAC domain containing protein 55	1.4506	2.1711
g05948.t1	AT3G10960.1	AZA-guanine resistant1	AZG1,ATAZG1,AZA-guanine resistant1	0.943921	2.1688
g15946.t1	AT5G48540.1	receptor-like protein kinase-related family protein		1.15816	2.1679
g12852.t1	AT3G47730.1	ATP-binding cassette A2	ABCA2,ATATH1,A. THALIANA ABC2 HOMOLOG 1,ATH1,ABC2 homolog 1	1.1022	2.1679
g28647.t1	AT5G01530.1	light harvesting complex photosystem II	LHCB4.1	-0.822379	2.1679
g17675.t1	AT1G33480.1	RING/U-box superfamily protein		-0.845047	2.16659
g01110.t1	AT1G75670.1	DNA-directed RNA polymerase		0.63353	2.16526
g19604.t1	AT3G25590.1	micronuclear linker histone polyprotein-like protein		-0.650159	2.16454
g07293.t1	AT5G52440.1	Bacterial sec-independent translocation protein mttA/Hcf106	HCF106	-0.806005	2.16454
g30077.t1	AT4G12500.1	Bifunctional inhibitor/lipid-transfer protein/seed storage 2S albumin superfamily protein		1.98798	2.16306
g30660.t1	AT2G29900.1	Presenilin-2	PS2	-0.797108	2.1629
g09278.t1	AT5G55480.1	SHV3-like 1	SVL1,GDPDL4,Glycerophosphodiester phosphodiesterase (GDPD) like 4,GPDL1,glycerophosphodiesterase-like 1	-0.906406	2.16029
g18372.t1				0.712698	2.15952
g29747.t1	AT1G64200.1	vacuolar H+-ATPase subunit E isoform 3	VHA-E3	1.07917	2.15514
g09206.t1	AT4G01560.1	Ribosomal RNA processing Brix domain protein	MEE49	0.706619	2.15429
g27950.t1	AT1G55360.1	tRNA-splicing ligase (DUF239)		-0.644917	2.15429
g17485.t1	AT1G47970.1	nucleolin		-0.65296	2.15429
g15614.t1	AT5G06790.1	cotton fiber protein		-1.26564	2.15429
g03834.t1	AT1G70900.1	hypothetical protein		0.807156	2.1536
g23901.t1	AT2G20950.7	phospholipase-like protein (PEARLI 4) family protein		-0.651704	2.15302
g03435.t1	AT2G35410.1	RNA-binding (RRM/RBD/RNP motifs) family protein		-0.764885	2.15058
g01443.t1	AT1G78820.1	D-mannose binding lectin protein with Apple-like carbohydrate-binding domain-containing protein		-0.915019	2.15058
g07338.t1	AT5G67480.2	BTB and TAZ domain protein 4	BT4,ATBT4	0.68209	2.14723
g03261.t1	AT2G33620.1	AT hook motif DNA-binding family protein	AHL10,AT-hook motif nuclear localized protein 10	0.626137	2.14574
g00920.t1	AT4G30810.1	serine carboxypeptidase-like 29	scpl29	-0.581133	2.14574
g18388.t1	AT2G38380.1	Peroxidase superfamily protein		1.9978	2.14537
g30886.t1	AT1G60220.1	UB-like protease 1D	ULP1D,OTS1,OVERLY TOLERANT TO SALT 1	-0.898528	2.14531
g01448.t1	AT1G78880.1	Ubiquitin-specific protease family C19-related protein		-0.62466	2.14473
g20372.t1	AT3G53460.4	chloroplast RNA-binding protein 29	CP29	-0.769276	2.14473
g12210.t1	AT5G62190.1	DEAD box RNA helicase (PRH75)	PRH75	0.634706	2.14442
g14841.t1	AT3G51870.1	Mitochondrial substrate carrier family protein		-0.807992	2.14363
g17473.t1	AT1G48030.1	mitochondrial lipoamide dehydrogenase 1	mtLPD1	-0.618151	2.14324
g26975.t1	AT1G64450.1	Glycine-rich protein family		-0.753162	2.14309
g18235.t1	AT1G08650.1	phosphoenolpyruvate carboxylase kinase 1	PPCK1,ATPPCK1,PHOSPHOENOLPYRUVATE CARBOXYLASE KINASE 1	0.712765	2.14303
g01516.t1	AT1G79490.1	Pentatricopeptide repeat (PPR) superfamily protein	EMB2217	0.830864	2.14293
g10650.t2	AT5G11790.1	N-MYC downregulated-like 2	NDL2	-0.918669	2.14203
g19674.t1	AT2G14530.1	TRICHOME BIREFRINGENCE-LIKE 13	TBL13	-0.635252	2.14031
g17627.t1	AT1G32990.1	plastid ribosomal protein l11	PRPL11	-0.740092	2.14031
g02314.t1	AT1G06720.2	P-loop containing nucleoside triphosphate hydrolases superfamily protein		0.735404	2.14023
g11493.t1	AT3G54720.1	Peptidase M28 family protein	AMP1,AtAMP1,COP2,CONSTITUTIVE MORPHOGENESIS 2,HPT,HAUPTLING,MFO1,Multifolia,PT,PRIMORDIA TIMING	-0.836431	2.13906
g13953.t1	AT1G18890.1	calcium-dependent protein kinase 1	CDPK1,ATCDPK1,calcium-dependent protein kinase 1,AtCPK10,CPK10	0.734554	2.1381
g18024.t2	AT1G70250.1	receptor serine/threonine kinase		1.71952	2.13577
g26812.t1	AT3G03550.1	RING/U-box superfamily protein		0.748273	2.13577
g19135.t1	AT5G09620.1	Octicosapeptide/Phox/Bem1p family protein		0.638547	2.13577
g25399.t1	AT1G75830.1	low-molecular-weight cysteine-rich 67	LCR67,PDF1.1,PLANT DEFENSIN 1.1	1.05517	2.13557
g06955.t1	AT2G29510.1	hypothetical protein (DUF3527)		-0.658078	2.13224
g12508.t1	AT2G39470.1	PsbP-like protein 2	PnsL1,PPL2,PsbP-like protein 2	-0.760282	2.13222
g22290.t1	AT3G49670.1	Leucine-rich receptor-like protein kinase family protein	BAM2	-1.01134	2.13107
g18948.t1	AT3G27930.1	beta-galactosidase		0.867712	2.1309
g16481.t1	AT3G59000.1	F-box/RNI-like superfamily protein		0.851655	2.1309
g01674.t1	AT1G79790.2	Haloacid dehalogenase-like hydrolase (HAD) superfamily protein	FHY1,AtcpFHy1,Arabidopsis thaliana chloroplast FMN hydrolase 1	-0.820547	2.1309
g22949.t1	AT1G63780.1	Ribosomal RNA processing Brix domain protein	IMP4	0.658872	2.13032
g24597.t1	AT1G56050.1	GTP-binding protein-like protein	EngD-2	-0.648731	2.13032
g04127.t1	AT1G73770.1	coiled-coil protein		0.709437	2.12816
g06371.t1	AT3G05880.1	Low temperature and salt responsive protein family	RCI2A	0.60311	2.12816
g23507.t1	AT1G43710.1	Pyridoxal phosphate (PLP)-dependent transferases superfamily protein	EMB1075,ATSDC1,Arabidopsis thaliana serine decarboxylase 1,SDC1,serine decarboxylase 1	0.671292	2.12733
g14941.t1	AT3G50910.1	netrin receptor DCC		0.631686	2.12498
g04463.t1	AT4G27900.1	CCT motif family protein		-0.625916	2.12451
g05915.t1	AT3G11270.1	Mov34/MPN/PAD-1 family protein	MEE34	0.752888	2.12416
g21664.t1	AT2G22190.1	Haloacid dehalogenase-like hydrolase (HAD) superfamily protein	TPPE	-1.27888	2.12328
g25771.t1	AT2G31130.1	hypothetical protein		1.32063	2.12137
g20937.t1	AT2G19580.1	tetraspanin2	TET2	-0.805707	2.11644
g08118.t1	AT1G26210.1	SOB five-like 1	SOFL1,ATSOFL1,SOB FIVE-LIKE 1	-1.09497	2.1147
g10043.t1	AT1G15380.1	Lactoylglutathione lyase / glyoxalase I family protein	GLYI4	2.53123	2.11417
g10747.t1	AT5G13110.1	glucose-6-phosphate dehydrogenase 2	G6PD2	0.806764	2.11417
g20905.t1	AT2G19880.2	Nucleotide-diphospho-sugar transferases superfamily protein		-0.739666	2.11266
g27483.t1	AT1G34470.1	magnesium transporter%2C putative (DUF803)		-0.599737	2.11253
g01253.t1	AT1G76980.1	patatin-like phospholipase domain protein		0.827454	2.11154
g29241.t1	AT2G25964.1	hypothetical protein		1.34948	2.10994
g13716.t1	AT1G22890.1	transmembrane protein		1.31436	2.10994
g03127.t1	AT2G32480.1	chloroplastic membrane metallo proteases	ARASP	-0.686533	2.10994
g22127.t1	AT5G42765.1	plasma membrane fusion protein		-0.707483	2.10994
g07377.t1	AT5G65730.1	xyloglucan endotransglucosylase/hydrolase 6	XTH6	-1.33586	2.10994
g00917.t1	AT4G30825.1	Tetratricopeptide repeat (TPR)-like superfamily protein		-0.792963	2.10892
g13128.t1	AT5G19400.1	Telomerase activating protein Est1	SMG7	0.704973	2.10839
g20646.t1	AT4G11120.1	translation elongation factor Ts (EF-Ts)		0.688455	2.10583
g09467.t1	AT5G53880.1	hypothetical protein		-0.705552	2.10579
g10159.t1	AT1G14410.1	ssDNA-binding transcriptional regulator	WHY1,ATWHY1,A. THALIANA WHIRLY 1,PTAC1	-0.729274	2.10579
g11668.t1	AT3G09250.2	Nuclear transport factor 2 (NTF2) family protein		-0.644548	2.10376
g15991.t1	AT1G32550.2	2Fe-2S ferredoxin-like superfamily protein	FdC2	-0.71244	2.1015
g25948.t1	AT1G17420.1	lipoxygenase 3	LOX3,ATLOX3,Arabidopsis thaliana lipoxygenase 3	1.28768	2.10098
g13739.t1	AT1G22700.1	Tetratricopeptide repeat (TPR)-like superfamily protein		-0.676651	2.10098
g05826.t1	AT3G12080.1	GTP-binding family protein	emb2738,EngA-1	-0.679308	2.10089
g01208.t1	AT1G76550.1	Phosphofructokinase family protein		0.691656	2.10063
g13182.t1	AT5G18970.1	AWPM-19-like family protein		-0.687803	2.10048
g09562.t1	AT2G47600.1	magnesium/proton exchanger	MHX,ATMHX1,ATMHX,magnesium/proton exchanger,MHX1,MAGNESIUM/PROTON EXCHANGER 1	-0.737051	2.10048
g04383.t1	AT4G28630.1	ABC transporter of the mitochondrion 1	ABCB23,ATATM1,ATM1,ABC transporter of the mitochondrion 1	-0.871205	2.10048
g21385.t1	AT4G14100.1	transferases%2C transferring glycosyl groups		-0.601088	2.09933
g07380.t1	AT5G65700.1	Leucine-rich receptor-like protein kinase family protein	BAM1	-0.720158	2.09905
g02661.t1	AT3G01810.1	EEIG1/EHBP1 protein amino-terminal domain protein		-0.686949	2.0984
g28329.t1	AT3G52060.1	core-2/I-branching beta-1%2C6-N-acetylglucosaminyltransferase family protein	AtGnTL,GnTL,beta-1,6-N-acetylglucosaminyl transferase-like	-0.749639	2.09755
g03268.t1	AT2G33700.1	Protein phosphatase 2C family protein	PP2CG1	0.607975	2.0962
g03247.t1	AT2G33490.1	hydroxyproline-rich glycoprotein family protein		0.888204	2.09586
g06268.t1	AT3G05060.1	NOP56-like pre RNA processing ribonucleoprotein		0.680772	2.09285
g11886.t1	AT3G44990.1	xyloglucan endo-transglycosylase-related 8	XTH31,ATXTR8,AtXTH31,XTR8,xyloglucan endo-transglycosylase-related 8	-1.3196	2.09285
g11218.t1	AT3G21190.1	O-fucosyltransferase family protein	MSR1,AtMSR1	-0.791636	2.09159
g13094.t1	AT1G29395.1	COLD REGULATED 314 INNER MEMBRANE 1	COR413IM1,COR413-TM1,COLD REGULATED 314 THYLAKOID MEMBRANE 1,COR414-TM1,cold regulated 414 thylakoid membrane 1	-1.22943	2.09159
g11209.t1	AT3G21140.1	Pyridoxamine 5'-phosphate oxidase family protein		0.67996	2.09157
g11433.t1	AT3G54150.1	S-adenosyl-L-methionine-dependent methyltransferases superfamily protein		1.23505	2.08947
g04445.t1	AT4G28080.1	Tetratricopeptide repeat (TPR)-like superfamily protein		-0.672633	2.08928
g01393.t1	AT1G78300.1	general regulatory factor 2	GRF2,14-3-3OMEGA,14-3-3 PROTEIN G-BOX FACTOR14 OMEGA,GF14 OMEGA	-0.760962	2.08755
g11067.t1	AT5G58960.1	glucose-6-phosphate isomerase%2C putative (DUF641)	GIL1	-0.712287	2.08542
g24462.t1	AT2G41540.1	6-phosphogluconate dehydrogenase family protein	GPDHC1	1.08797	2.08469
g26470.t1	AT1G35430.1	transmembrane protein		1.07752	2.0842
g02560.t1	AT3G02170.1	longifolia2	LNG2,TRM1,TON1 Recruiting Motif 1	-0.698698	2.08394
g00586.t1	AT4G33610.1	glycine-rich protein		2.67182	2.08327
g06599.t1	AT3G16180.1	Major facilitator superfamily protein	NRT1.12,nitrate transporter 1.12	-0.685223	2.08095
g15049.t1	AT1G53250.1	histone-lysine N-methyltransferase%2C H3 lysine-79 specific-like protein		-0.714646	2.08095
g01133.t1	AT1G75840.1	RAC-like GTP binding protein 5	ARAC5,ATGP3,ARABIDOPSIS THALIANA GERANYLGERANYLATED PROTEIN 3,ATROP4,RHO-LIKE GTP BINDING PROTEIN 4,ROP4,RHO-LIKE GTP BINDING PROTEIN 4	-0.594844	2.0802
g09401.t1	AT5G54400.1	S-adenosyl-L-methionine-dependent methyltransferases superfamily protein		-0.852833	2.0802
g03690.t1	AT2G37620.1	actin 1	ACT1,AAc1,ARABIDOPSIS ACTIN 1	-0.668951	2.07973
g27152.t1	AT3G23340.1	casein kinase I-like 10	ckl10	-0.752909	2.07973
g27560.t1	AT1G31350.2	KAR-UP F-box 1	KUF1	-0.963187	2.07643
g06523.t1	AT3G16810.1	pumilio 24	PUM24,APUM24,pumilio 24	0.85991	2.07601
g27590.t1	AT5G24460.1	RING-H2 zinc finger protein		-0.608975	2.076
g27933.t1	AT5G01590.1	histone-lysine N-methyltransferase ATXR3-like protein	TIC56,TRANSLOCON AT THE INNER ENVELOPE MEMBRANE OF CHLOROPLASTS 56	-0.619204	2.07404
g19225.t1	AT5G13840.1	FIZZY-related 3	FZR3,CCS52B,cell cycle switch protein 52 B	-0.843283	2.07404
g09516.t1	AT2G48060.2	piezo-type mechanosensitive ion channel component		-0.628534	2.07325
g20998.t1	AT2G23130.1	arabinogalactan protein 17	AGP17,ATAGP17	-1.25243	2.07321
g05265.t1	AT3G63190.1	ribosome recycling factor%2C chloroplast precursor	RRF,AtcpRRF,Arabidopsis thaliana chloroplast ribosome recycling factor,HFP108,HIGH CHLOROPHYLL FLUORESCENCE AND PALE GREEN MUTANT 108,cpRRF,chloroplast ribosome recycling factor	-0.663097	2.07238
g00286.t1	AT5G14920.1	Gibberellin-regulated family protein	GASA14,A-stimulated in Arabidopsis 14	-0.998436	2.07211
g11459.t1	AT3G54400.1	Eukaryotic aspartyl protease family protein		-0.906018	2.07012
g18411.t1	AT2G38540.1	lipid transfer protein 1	LP1,ATLTP1,ARABIDOPSIS THALIANA LIPID TRANSFER PROTEIN 1,LTP1,LIPID TRANSFER PROTEIN 1	-0.764443	2.07002
g18453.t1	AT2G38860.2	Class I glutamine amidotransferase-like superfamily protein	YLS5	1.03404	2.06997
g30838.t1	AT5G50100.1	Putative thiol-disulfide oxidoreductase DCC		0.621503	2.06991
g01036.t1	AT1G74970.1	ribosomal protein S9	RPS9,TWN3	-0.708446	2.06732
g11133.t1	AT3G01410.1	Polynucleotidyl transferase%2C ribonuclease H-like superfamily protein		0.686241	2.06463
g10430.t1	AT4G23980.1	auxin response factor 9	ARF9	-0.689884	2.06463
g22067.t1	AT1G66350.1	RGA-like 1	RGL1,RGL	-0.795647	2.06463
g04096.t1	AT1G73470.3	hypothetical protein		-0.69819	2.0642
g01689.t1	AT1G02150.1	Tetratricopeptide repeat (TPR)-like superfamily protein		-0.627641	2.06277
g22867.t1	AT3G59350.6	Protein kinase superfamily protein		-0.547719	2.06273
g09416.t1	AT5G54250.1	cyclic nucleotide-gated cation channel 4	CNGC4,ATCNGC4,cyclic nucleotide-gated cation channel 4,DND2,DEFENSE, NO DEATH 2,HLM1	-0.622639	2.06273
g09426.t1	AT5G54180.1	plastid transcriptionally active 15	PTAC15	-0.725751	2.06236
g14046.t1	AT5G25940.1	early nodulin-like protein		0.644495	2.0621
g00736.t1	AT4G32340.1	Tetratricopeptide repeat (TPR)-like superfamily protein		-0.681529	2.0621
g12718.t1	AT3G46560.1	Tim10/DDP family zinc finger protein	TIM9	0.895307	2.06139
g05817.t1	AT3G12145.1	Leucine-rich repeat (LRR) family protein	FLR1,FTM4,FLORAL TRANSITION AT THE MERISTEM4	-1.00616	2.06054
g22215.t1	AT2G17240.1	arginine/serine-rich-like splicing factor		-0.621982	2.05747
g06156.t1	AT3G04140.1	Ankyrin repeat family protein		-1.03448	2.05747
g15695.t1	AT5G04830.1	Nuclear transport factor 2 (NTF2) family protein		0.63479	2.05589
g17947.t1	AT5G27600.1	long-chain acyl-CoA synthetase 7	LACS7,ATLACS7	0.616164	2.05589
g22216.t1	AT2G17230.1	EXORDIUM like 5	EXL5	-0.78506	2.05581
g01489.t1	AT5G08945.1			1.33654	2.05563
g18765.t1	AT1G62780.1	dimethylallyl%2C adenosine tRNA methylthiotransferase		-0.654768	2.05478
g09702.t2	AT2G46270.1	G-box binding factor 3	GBF3	0.946985	2.05387
g00122.t1	AT5G16530.1	Auxin efflux carrier family protein	PIN5	-1.30458	2.05342
g27742.t1	AT5G23340.1	RNI-like superfamily protein		0.685328	2.0511
g06050.t1	AT3G10040.1	sequence-specific DNA binding transcription factor	HRA1,HYPOXIA RESPONSE ATTENUATOR1	-0.719417	2.0511
g01163.t1	AT1G76120.1	Pseudouridine synthase family protein		0.799649	2.05072
g15773.t1	AT5G04160.1	Nucleotide-sugar transporter family protein		-0.72199	2.04837
g32214.t1	AT4G33020.2	ZIP metal ion transporter family	ZIP9	-2.07254	2.04837
g13357.t1	AT1G21980.1	phosphatidylinositol-4-phosphate 5-kinase 1	PIP5K1,ATPIP5K1,phosphatidylinositol-4-phosphate 5-kinase 1,ATPIPK1	-0.606471	2.04793
g21611.t1	AT3G18610.1	nucleolin like 2	NUC-L2,ATNUC-L2,nucleolin like 2,NUC2,nucleolin 2,PARLL1,PARALLEL1-LIKE 1	0.656454	2.0476
g30993.t1	AT5G61770.2	PETER PAN-like protein	PPAN	0.726407	2.04627
g03588.t1	AT2G36830.1	gamma tonoplast intrinsic protein	GAMMA-TIP,GAMMA-TIP1,GAMMA TONOPLAST INTRINSIC PROTEIN 1,TIP1%3B1,TONOPLAST INTRINSIC PROTEIN 1%3B1	1.18508	2.04535
g12393.t1	AT5G63800.1	Glycosyl hydrolase family 35 protein	MUM2,BGAL6,beta-galactosidase 6	0.756979	2.04535
g08116.t1	AT1G26218.1	Natural antisense transcript overlaps with AT1G26220		-0.60823	2.04535
g16732.t1	AT3G48800.1	Sterile alpha motif (SAM) domain-containing protein		-0.629468	2.04535
g09413.t1	AT5G54270.1	light-harvesting chlorophyll B-binding protein 3	LHCB3	-0.90784	2.04535
g10054.t1	AT1G15290.1	Tetratricopeptide repeat (TPR)-like superfamily protein		-0.723497	2.04499
g23950.t1	AT2G21410.1	vacuolar proton ATPase A2	VHA-A2	-0.594371	2.04451
g25354.t1	AT4G10340.1	light harvesting complex of photosystem II 5	LHCB5	-0.809024	2.0428
g31488.t1	AT2G31130.1	hypothetical protein		1.14789	2.04193
g13380.t1	AT1G21750.1	PDI-like 1-1	PDIL1-1,ATPDI5,ARABIDOPSIS THALIANA PROTEIN DISULFIDE ISOMERASE 5,ATPDIL1-1,PDI-like 1-1,PDI5,PROTEIN DISULFIDE ISOMERASE 5	-0.699566	2.04193
g02412.t1	AT1G07510.1	FTSH protease 10	ftsh10	0.812042	2.04132
g20213.t1	AT4G15910.1	drought-induced 21	DI21,ATDI21,drought-induced 21	1.01076	2.04103
g12218.t1	AT5G62270.2	ribosomal protein L20	GCD1	-0.590623	2.04034
g10167.t1	AT1G14345.1	NAD(P)-linked oxidoreductase superfamily protein		-0.69427	2.03962
g31760.t1	AT1G77130.1	plant glycogenin-like starch initiation protein 2	PGSIP2,GUX3,glucuronic acid substitution of xylan 3	-0.76583	2.03962
g03440.t1	AT2G35450.1	catalytic/ hydrolase		-0.714657	2.03911
g04002.t1	AT1G72450.1	jasmonate-zim-domain protein 6	JAZ6,TIFY11B,TIFY DOMAIN PROTEIN 11B	0.99017	2.03852
g01626.t1	AT1G80270.1	PENTATRICOPEPTIDE REPEAT 596	PPR596	0.779383	2.03852
g02723.t1	AT4G38510.5	ATPase%2C V1 complex%2C subunit B protein	VAB2,AtVAB2	-0.598394	2.03766
g14399.t1	AT4G22740.1	glycine-rich protein		0.702321	2.03643
g09302.t1	AT5G55220.1	trigger factor type chaperone family protein		-0.721544	2.03637
g24302.t1	AT1G48920.1	nucleolin like 1	NUC-L1,ATNUC-L1,nucleolin like 1,NUC1,nucleolin 1,PARL1,PARALLEL 1	0.611763	2.03594
g16608.t1	AT3G57800.1	basic helix-loop-helix (bHLH) DNA-binding superfamily protein		-0.786122	2.03414
g03982.t1	AT1G72275.1	LOW protein: nuclease-like protein		-0.803025	2.03414
g16942.t1	AT5G58375.1	Methyltransferase-related protein		0.840331	2.03373
g31852.t1	AT1G17500.1	ATPase E1-E2 type family protein / haloacid dehalogenase-like hydrolase family protein		0.708559	2.02953
g15485.t1	AT4G19810.1	Glycosyl hydrolase family protein with chitinase insertion domain-containing protein	ChiC	1.44658	2.02903
g12106.t1	AT5G20110.1	Dynein light chain type 1 family protein		0.915351	2.02897
g03723.t1	AT1G69890.1	actin cross-linking protein (DUF569)		1.15171	2.02891
g14190.t1	AT2G14850.1	transcriptional regulator of RNA polII%2C SAGA%2C subunit		0.692056	2.0286
g27308.t1	AT5G23040.1	cell growth defect factor-like protein (DUF3353)	CDF1,CPP1,CHAPERONE-LIKE PROTEIN OF POR1	-0.578366	2.02756
g01739.t1	AT1G01710.1	acyl-CoA thioesterase II		-0.628815	2.02505
g04206.t1	AT2G18960.1	H[+]-ATPase 1	HA1,AHA1,H(+)-ATPase 1,OST2,OPEN STOMATA 2,PMA,PLASMA MEMBRANE PROTON ATPASE	0.733235	2.02481
g13017.t1	AT1G28570.1	SGNH hydrolase-type esterase superfamily protein		-0.680635	2.02447
g12054.t1	AT5G20630.1	germin 3	GER3,ATGER3,ARABIDOPSIS THALIANA GERMIN 3,GLP3A,GLP3B,GLP3,GERMIN-LIKE PROTEIN 3	-1.99596	2.02447
g25021.t1	AT5G38830.1	Cysteinyl-tRNA synthetase%2C class Ia family protein		0.564728	2.02411
g14135.t1	AT5G25180.1	cytochrome P450%2C family 71%2C subfamily B%2C polypeptide 14	CYP71B14	0.896909	2.02411
g16108.t1	AT3G17940.1	Galactose mutarotase-like superfamily protein		-0.570127	2.02411
g12227.t1	AT5G62360.1	Plant invertase/pectin methylesterase inhibitor superfamily protein		-1.32871	2.02368
g20696.t1	AT4G11570.1	Haloacid dehalogenase-like hydrolase (HAD) superfamily protein		0.64786	2.0214
g14596.t1	AT2G02020.1	Major facilitator superfamily protein	PTR4,AtNPF8.4,AtPTR4,NPF8.4,NRT1/ PTR family 8.4	-1.14259	2.01929
g01769.t1	AT1G01520.1	Homeodomain-like superfamily protein	ASG4	1.46452	2.01844
g22506.t1	AT3G19360.1	Zinc finger (CCCH-type) family protein		0.992081	2.01776
g13670.t1	AT1G23270.1	hypothetical protein		0.674279	2.01637
g07981.t1	AT2G32150.1	Haloacid dehalogenase-like hydrolase (HAD) superfamily protein		1.05907	2.01437
g31446.t1	AT5G45630.1	senescence regulator (Protein of unknown function%2C DUF584)		1.34115	2.01349
g21697.t1	AT2G22510.1	hydroxyproline-rich glycoprotein family protein		2.86732	2.0115
g15557.t1	AT5G06320.1	NDR1/HIN1-like 3	NHL3	0.959227	2.0115
g09833.t1	AT2G45140.1	plant VAP homolog 12	PVA12	0.644076	2.0115
g02493.t1	AT3G02730.1	thioredoxin F-type 1	TRXF1,ATF1	-0.687759	2.01127
g20178.t1	AT4G15233.1	ABC-2 and Plant PDR ABC-type transporter family protein	ABCG42	1.21298	2.0111
g12946.t1	AT1G27980.1	dihydrosphingosine phosphate lyase	DPL1,ATDPL1	0.672554	2.01044
g18115.t1	AT3G10180.1	P-loop containing nucleoside triphosphate hydrolases superfamily protein		0.691794	2.00961
g25371.t1	AT5G42570.1	B-cell receptor-associated 31-like protein		0.88671	2.00846
g10429.t1	AT4G23990.1	cellulose synthase like G3	CSLG3,ATCSLG3,ARABIDOPSIS THALIANA CELLULOSE SYNTHASE-LIKE G3	-0.669888	2.00728
g07425.t1	AT5G65410.1	homeobox protein 25	HB25,ATHB25,ARABIDOPSIS THALIANA HOMEOBOX PROTEIN 25,ZFHD2,ZINC FINGER HOMEODOMAIN 2,ZHD1,ZINC FINGER HOMEODOMAIN 1	-0.979656	2.0068
g14025.t1	AT3G10110.1	Mitochondrial import inner membrane translocase subunit Tim17/Tim22/Tim23 family protein	MEE67	0.698754	2.0064
g31490.t1	AT1G79150.1	binding protein		0.684879	2.00373
g09106.t1	AT4G02420.1	Concanavalin A-like lectin protein kinase family protein	LecRK-IV.4,L-type lectin receptor kinase IV.4	1.25315	2.00219
g13367.t1	AT1G21910.1	Integrase-type DNA-binding superfamily protein	DREB26	1.46139	1.99916
g26131.t1	AT1G42550.1	plastid movement impaired1	PMI1	-0.602073	1.99916
g08104.t1	AT1G26380.1	FAD-binding Berberine family protein		1.93141	1.9991
g25020.t1	AT5G38840.1	SMAD/FHA domain-containing protein		0.715272	1.99889
g14914.t1	AT3G51140.1	DnaJ (DUF3353)		-0.662685	1.99805
g20111.t1	AT4G14740.1	auxin canalization protein (DUF828)		-0.687295	1.99758
g04571.t1	AT4G26940.1	Galactosyltransferase family protein		-0.669117	1.99725
g25063.t1	AT5G38420.1	Ribulose bisphosphate carboxylase (small chain) family protein	RBCS2B	-0.903373	1.99666
g03637.t1	AT2G37150.3	RING/U-box superfamily protein		0.873219	1.99386
g11262.t1	AT3G21540.1	transducin family protein / WD-40 repeat family protein		0.684404	1.99381
g02761.t1	AT4G38890.1	FMN-linked oxidoreductases superfamily protein		0.671805	1.99345
g18245.t1	AT1G08550.1	non-photochemical quenching 1	NPQ1,AVDE1,ARABIDOPSIS VIOLAXANTHIN DE-EPOXIDASE 1	-0.704232	1.99345
g23056.t1	AT5G53490.4	Tetratricopeptide repeat (TPR)-like superfamily protein		-0.743601	1.99315
g25745.t1	AT1G51070.2	basic helix-loop-helix (bHLH) DNA-binding superfamily protein	bHLH115	1.01297	1.99192
g08853.t1	AT2G24500.1	Zinc finger protein 622	FZF	0.635255	1.99192
g11622.t1	AT3G55890.1	Yippee family putative zinc-binding protein		1.48226	1.99112
g08439.t1	AT5G51130.1	S-adenosyl-L-methionine-dependent methyltransferases superfamily protein		0.858224	1.99112
g05260.t1	AT3G63220.2	Galactose oxidase/kelch repeat superfamily protein		0.654083	1.99112
g16143.t1	AT3G17650.1	YELLOW STRIPE like 5	YSL5,PDE321,pigment defective 321	-0.569091	1.98836
g07492.t1	AT5G64810.1	WRKY DNA-binding protein 51	WRKY51,ATWRKY51,ARABIDOPSIS THALIANA WRKY DNA-BINDING PROTEIN 51	1.59989	1.98639
g19082.t1	AT5G08710.1	Regulator of chromosome condensation (RCC1) family protein	RUG1	-0.62824	1.98542
g02696.t1	AT4G38210.1	expansin A20	EXPA20,ATEXP20,ATEXPA20,expansin A20,ATHEXP ALPHA 1.23,EXP20,EXPANSIN 20	0.920192	1.98465
g09410.t1	AT5G54300.1	cotton fiber-like protein (DUF761)		1.11752	1.98352
g03372.t1	AT2G34810.1	FAD-binding Berberine family protein		1.09338	1.98258
g17189.t1	AT4G16770.1	2-oxoglutarate (2OG) and Fe(II)-dependent oxygenase superfamily protein		-0.689209	1.98059
g20396.t1	AT3G53230.1	ATPase%2C AAA-type%2C CDC48 protein	AtCDC48B	0.672029	1.98
g14563.t1	AT2G01755.2	hypothetical protein		-0.821402	1.98
g13252.t1	AT5G18400.2	Cytokine-induced anti-apoptosis inhibitor 1%2C Fe-S biogenesi	AtDRE2,homolog of yeast DRE2,DRE2	0.678112	1.97915
g00613.t1	AT4G33380.1	dimethylallyl%2C adenosine tRNA methylthiotransferase		-0.69025	1.97915
g11032.t1	AT5G59290.2	UDP-glucuronic acid decarboxylase 3	UXS3,ATUXS3	-0.621973	1.97891
g24852.t1	AT1G55150.2	DEA(D/H)-box RNA helicase family protein	RH20,AtRH20	0.652656	1.9789
g23560.t1	AT2G03820.1	nonsense-mediated mRNA decay NMD3 family protein	NMD3,AtNMD3	0.665789	1.97885
g24576.t1	AT1G55910.1	zinc transporter 11 precursor	ZIP11	-0.682712	1.97841
g15538.t1	AT5G06160.1	splicing factor-like protein	ATO	0.545124	1.97727
g17887.t1	AT5G26960.1	Galactose oxidase/kelch repeat superfamily protein		-0.977602	1.97462
g31710.t1	AT3G16410.1	nitrile specifier protein 4	NSP4	-1.00652	1.97455
g21452.t1	AT4G04940.1	transducin family protein / WD-40 repeat family protein		0.616677	1.97405
g10236.t1	AT4G25835.1	P-loop containing nucleoside triphosphate hydrolases superfamily protein		-0.937713	1.97392
g25232.t1	AT1G69250.1	Nuclear transport factor 2 (NTF2) family protein with RNA binding (RRM-RBD-RNP motifs) domain-containing protein		0.641753	1.97335
g03641.t1	AT2G37190.1	Ribosomal protein L11 family protein		-0.585141	1.97335
g02960.t1	AT4G37590.1	Phototropic-responsive NPH3 family protein	NPY5,MEL1,MAB4/ENP/NPY1-LIKE 1	-0.587494	1.97335
g21442.t1	AT4G21660.3	proline-rich spliceosome-associated (PSP) family protein		-0.752675	1.97175
g20959.t1	AT2G22795.1	hypothetical protein		-0.650017	1.97168
g21401.t1	AT4G04330.1	Chaperonin-like RbcX protein	RbcX1,AtRbcX1	-0.791953	1.97119
g08574.t1	AT1G66700.1	S-adenosyl-L-methionine-dependent methyltransferases superfamily protein	PXMT1	1.46202	1.97025
g17531.t1	AT5G43950.1	vacuolar protein sorting-associated protein (DUF946)		-0.778006	1.97025
g21033.t1	AT1G67280.1	Glyoxalase/Bleomycin resistance protein/Dioxygenase superfamily protein		-0.543534	1.96892
g21915.t1	AT1G51400.1	Photosystem II 5 kD protein		-0.915422	1.96862
g14306.t1	AT4G23490.1	fringe-like protein (DUF604)		-0.921089	1.9679
g12774.t1	AT3G46930.2	Protein kinase superfamily protein		1.18089	1.96771
g23728.t1	AT1G30380.1	photosystem I subunit K	PSAK	-0.88657	1.96771
g13562.t1	AT1G20140.1	SKP1-like 4	SK4,ASK4,SKP1-like 4	0.567976	1.9665
g03355.t1	AT2G34590.1	Transketolase family protein		-0.540354	1.96532
g18927.t1	AT3G28060.1	Nodulin MtN21 /EamA-like transporter family protein	UMAMIT43-psi	-0.87087	1.9653
g07133.t1	AT2G28200.1	C2H2-type zinc finger family protein		1.06138	1.96495
g01446.t1	AT1G78850.1	D-mannose binding lectin protein with Apple-like carbohydrate-binding domain-containing protein		-1.08214	1.96361
g14530.t1	AT1G14980.1	chaperonin 10	CPN10	0.788554	1.96295
g17564.t1	AT5G43700.1	AUX/IAA transcriptional regulator family protein	ATAUX2-11,IAA4,indole-3-acetic acid inducible 4	-0.717433	1.96295
g07351.t1	AT5G67600.1	cysteine-rich TM module stress tolerance protein	WIH1	1.21969	1.96253
g01939.t1	AT1G03130.1	photosystem I subunit D-2	PSAD-2	-0.851682	1.96183
g29421.t1	AT3G23160.1	plant/protein (DUF668)		0.667003	1.96164
g25016.t1	AT5G38865.1	hypothetical protein		-0.727274	1.96078
g11578.t1	AT3G55510.1	Noc2p family	RBL	0.653434	1.96042
g20165.t1	AT4G15110.1	cytochrome P450%2C family 97%2C subfamily B%2C polypeptide 3	CYP97B3	-0.633796	1.96041
g07513.t1	AT5G64660.1	CYS%2C MET%2C PRO%2C and GLY protein 2	CMPG2,ATCMPG2	0.918085	1.96036
g24138.t1	AT5G57060.3	60S ribosomal L18a-like protein		0.711546	1.96036
g27310.t1	AT5G23060.1	calcium sensing receptor	CaS	-0.677354	1.96009
g13374.t1	AT1G21830.1	hypothetical protein		-0.890932	1.95683
g02663.t1	AT3G01840.1	Protein kinase superfamily protein	LYK2	1.65622	1.95469
g05558.t1	AT3G60630.1	GRAS family transcription factor	HAM2,ATHAM2,ARABIDOPSIS THALIANA HAIRY MERISTEM 2,LOM2,LOST MERISTEMS 2	-0.701358	1.95447
g23566.t1	AT2G03750.1	P-loop containing nucleoside triphosphate hydrolases superfamily protein		-0.764993	1.95447
g13661.t1	AT1G23330.1	alpha/beta-Hydrolases superfamily protein		1.10692	1.95443
g05649.t1	AT3G13560.1	O-Glycosyl hydrolases family 17 protein		-0.790366	1.95434
g29449.t1	AT1G35720.1	annexin 1	ANNAT1,ANN1,annexin 1,ATOXY5,AtANN1,OXY5	-0.696777	1.95418
g01717.t1	AT1G01940.1	Cyclophilin-like peptidyl-prolyl cis-trans isomerase family protein		0.728521	1.95372
g05888.t1	AT3G11490.1	rac GTPase activating protein		-0.689843	1.95372
g00225.t1	AT5G15460.1	membrane-anchored ubiquitin-fold protein 2	MUB2	-0.935924	1.95233
g01729.t2	AT1G01790.1	K+ efflux antiporter 1	KEA1,ATKEA1,K+ EFFLUX ANTIPORTER 1	-0.612141	1.95188
g02938.t1	AT4G37750.1	Integrase-type DNA-binding superfamily protein	ANT,AtANT,CKC,CKC1,COMPLEMENTING A PROTEIN KINASE C MUTANT 1,DRG,DRAGON	-0.96467	1.95162
g28032.t1	AT2G44860.1	Ribosomal protein L24e family protein		0.685359	1.94927
g23910.t1	AT2G21050.1	like AUXIN RESISTANT 2	LAX2	-1.17472	1.94927
g06748.t1	AT3G14980.1	Acyl-CoA N-acyltransferase with RING/FYVE/PHD-type zinc finger protein	ROS4,IDM1,increased DNA methylation 1	-0.614125	1.94924
g03242.t1	AT2G33450.1	Ribosomal L28 family	PRPL28	-0.629649	1.94733
g27189.t1	AT5G40770.1	prohibitin 3	PHB3,ATPHB3,prohibitin 3,EER3	-0.640366	1.94664
g18072.t2	AT2G43970.1	RNA-binding protein	LARP6b,AtLARP6b	-0.606525	1.94581
g23475.t1	AT5G56080.1	nicotianamine synthase 2	NAS2,ATNAS2,ARABIDOPSIS THALIANA NICOTIANAMINE SYNTHASE 2	1.0529	1.94566
g09630.t1	AT2G46940.1	fold protein		0.922245	1.94384
g25207.t1	AT1G69460.1	emp24/gp25L/p24 family/GOLD family protein		-0.583338	1.94377
g14524.t3	AT2G01420.2	Auxin efflux carrier family protein	PIN4,ATPIN4,ARABIDOPSIS PIN-FORMED 4	-0.661026	1.94342
g21178.t1	AT3G56810.1	hypothetical protein		0.802084	1.94151
g14175.t1	AT5G24800.1	basic leucine zipper 9	BZIP9,ATBZIP9,ARABIDOPSIS THALIANA BASIC LEUCINE ZIPPER 9,BZO2H2,BASIC LEUCINE ZIPPER O2 HOMOLOG 2	0.803797	1.93922
g07555.t1	AT5G64370.1	beta-ureidopropionase	BETA-UP,PYD3,PYRIMIDINE 3	0.558157	1.93829
g11830.t1	AT3G07360.1	plant U-box 9	PUB9,ATPUB9,ARABIDOPSIS THALIANA PLANT U-BOX 9	-0.568905	1.93829
g05319.t1	AT3G62750.2	beta glucosidase 8	BGLU8	-1.05774	1.93829
g26720.t1	AT1G27360.1	squamosa promoter-like 11	SPL11	1.14815	1.93693
g07409.t1	AT5G65560.1	Pentatricopeptide repeat (PPR) superfamily protein		0.823567	1.93677
g01079.t1	AT1G75390.1	basic leucine-zipper 44	bZIP44,AtbZIP44,basic leucine-zipper 44	0.852834	1.93654
g13061.t1	AT1G29170.1	SCAR family protein	WAVE2	-0.774265	1.93654
g01316.t1	AT1G77580.2	filament-like protein (DUF869)		-1.08208	1.93654
g17881.t1	AT5G26910.1	GPI-anchored adhesin-like protein	TRM8	-0.649649	1.93638
g24618.t1	AT1G56190.1	Phosphoglycerate kinase family protein		-0.645669	1.93369
g23656.t1	AT5G44680.1	DNA glycosylase superfamily protein		-1.07266	1.93369
g07917.t1	AT2G31670.1	Stress responsive alpha-beta barrel domain protein	UP3,UP3	-0.491836	1.93346
g21620.t1	AT3G18690.1	MAP kinase substrate 1	MKS1	0.934651	1.9333
g07990.t1	AT2G32220.1	Ribosomal L27e protein family		0.658846	1.93287
g00183.t1	AT5G15870.1	glycosyl hydrolase family 81 protein		0.844435	1.9322
g25562.t1	AT5G50450.1	HCP-like superfamily protein with MYND-type zinc finger		0.877628	1.93122
g12816.t1	AT3G47470.1	light-harvesting chlorophyll-protein complex I subunit A4	LHCA4,CAB4	-0.977075	1.92945
g16176.t1	AT3G17340.2	ARM repeat superfamily protein		-1.15662	1.92519
g03645.t1	AT2G37220.1	RNA-binding (RRM/RBD/RNP motifs) family protein		-0.630976	1.9233
g01749.t1	AT2G45023.1	other_RNA		1.26228	1.92296
g22777.t1	AT3G22942.1	G-protein gamma subunit 2	AGG2,AtGG2	0.89177	1.92296
g00079.t1	AT5G16910.1	cellulose-synthase like D2	CSLD2,ATCSLD2	0.815974	1.92296
g11640.t1	AT3G56040.1	UDP-glucose pyrophosphorylase 3	UGP3	-0.699554	1.92296
g09658.t1	AT2G46660.1	cytochrome P450%2C family 78%2C subfamily A%2C polypeptide 6	CYP78A6,EOD3,enhancer of da1-1	-0.87919	1.92119
g12028.t1	AT5G20910.1	RING/U-box superfamily protein	AIP2	0.665117	1.92009
g32219.t1	AT1G25260.1	Ribosomal protein L10 family protein		0.654833	1.9177
g03714.t1	AT1G69830.1	alpha-amylase-like 3	AMY3,ATAMY3,ALPHA-AMYLASE-LIKE 3	-0.671798	1.91757
g17619.t1				1.01142	1.91618
g08383.t1	AT5G51560.1	Leucine-rich repeat protein kinase family protein		-1.10437	1.91596
g02480.t1	AT3G02840.1	ARM repeat superfamily protein		2.03061	1.91582
g22834.t1	AT3G09275.1	Natural antisense transcript overlaps with AT3G59940		-1.13771	1.91499
g01187.t1	AT1G76360.1	Protein kinase superfamily protein		1.01349	1.91324
g22745.t1	AT3G22660.1	rRNA processing protein-like protein		0.605327	1.91324
g20443.t1	AT3G52840.2	beta-galactosidase 2	BGAL2	-0.550212	1.91278
g10419.t1	AT4G24060.1	Dof-type zinc finger DNA-binding family protein		-0.733989	1.91278
g11624.t1	AT3G55920.1	Cyclophilin-like peptidyl-prolyl cis-trans isomerase family protein		-0.673469	1.91254
g11868.t1	AT3G07010.1	Pectin lyase-like superfamily protein		-1.44292	1.91254
g17354.t1	AT2G42710.1	Ribosomal protein L1p/L10e family		0.674115	1.91173
g15825.t1	AT5G03690.1	Aldolase superfamily protein	FBA4,AtFBA4	-0.636439	1.91096
g23284.t1	AT1G66830.1	Leucine-rich repeat protein kinase family protein		-0.702608	1.91032
g22759.t1	AT3G22790.1	Kinase interacting (KIP1-like) family protein	NET1A	-0.886168	1.90985
g12602.t1	AT2G40200.1	basic helix-loop-helix (bHLH) DNA-binding superfamily protein		1.30266	1.90865
g12636.t1	AT2G40480.1	WEB family protein (DUF827)		-0.688647	1.90845
g09640.t1	AT2G46830.1	circadian clock associated 1	CCA1,AtCCA1	-0.712413	1.9077
g01432.t1	AT1G78730.1	FBD%2C F-box%2C Skp2-like and Leucine Rich Repeat domains containing protein		-0.629535	1.90719
g05931.t1	AT3G11130.1	Clathrin%2C heavy chain	AtCHC1,CHC1,clathrin heavy chain 1	-0.610322	1.90686
g03462.t1	AT2G35650.1	cellulose synthase like	CSLA07,ATCSLA07,cellulose synthase like,ATCSLA7,CSLA7,CELLULOSE SYNTHASE LIKE A7	-0.878213	1.90665
g05445.t1	AT3G61620.1	3'-5'-exoribonuclease family protein	RRP41	0.592732	1.90566
g23918.t1	AT2G21130.1	Cyclophilin-like peptidyl-prolyl cis-trans isomerase family protein		0.768724	1.90515
g19741.t1	AT4G01050.2	thylakoid rhodanese-like protein	TROL	-0.741803	1.90325
g01017.t1	AT1G74790.1	catalytics		0.695071	1.90261
g13221.t1	AT5G18660.1	NAD(P)-binding Rossmann-fold superfamily protein	PCB2	-0.651212	1.9022
g19508.t1	AT5G01075.1	Glycosyl hydrolase family 35 protein		-1.38726	1.9019
g00451.t1	AT4G34760.1	SAUR-like auxin-responsive protein family	SAUR50,SMALL AUXIN UPREGULATED RNA 50	-1.84712	1.89596
g10000.t1	AT1G15820.1	light harvesting complex photosystem II subunit 6	LHCB6,CP24	-0.994161	1.89516
g07500.t1	AT5G64740.1	cellulose synthase 6	CESA6,E112,IXR2,ISOXABEN RESISTANT 2,PRC1,PROCUSTE 1	-0.648642	1.89341
g22772.t1	AT3G22910.1	ATPase E1-E2 type family protein / haloacid dehalogenase-like hydrolase family protein	ACA13,auto-inhibited Ca2+ ATPase 13	1.18307	1.89327
g13238.t1	AT5G18500.1	Protein kinase superfamily protein		-0.586507	1.89327
g17314.t1	AT2G41700.1	ATP-binding cassette A1	ABCA1,AtABCA1,Arabidopsis thaliana ATP-binding cassette A1	-1.03724	1.89252
g02273.t2	AT1G17255.1	Natural antisense transcript overlaps with AT1G17250		-0.650835	1.89084
g13511.t1	AT1G20575.1	Nucleotide-diphospho-sugar transferases superfamily protein	DPMS1	0.76492	1.89052
g11539.t1	AT3G55120.1	Chalcone-flavanone isomerase family protein	TT5,A11,AtCHI,CFI,CHALCONE FLAVANONE ISOMERASE,CHI,chalcone isomerase	-0.725045	1.89006
g13177.t1	AT5G19010.1	mitogen-activated protein kinase 16	MPK16	-0.680834	1.88996
g24025.t1	AT3G23820.1	UDP-D-glucuronate 4-epimerase 6	GAE6	-0.564901	1.88964
g18132.t1	AT2G44500.1	O-fucosyltransferase family protein		1.07007	1.88935
g18280.t1	AT1G08160.1	Late embryogenesis abundant (LEA) hydroxyproline-rich glycoprotein family		-0.808353	1.88935
g02591.t1	AT3G01150.1	polypyrimidine tract-binding protein 1	PTB1,ATPTB1,POLYPYRIMIDINE TRACT-BINDING PROTEIN 1	-0.57837	1.88848
g19489.t1	AT5G02120.1	one helix protein	OHP,PDE335,PIGMENT DEFECTIVE 335	-0.778101	1.88848
g13343.t1	AT1G22065.1	hypothetical protein		-1.01946	1.88848
g28166.t1	AT1G58360.1	amino acid permease 1	AAP1,AtAAP1,NAT2,NEUTRAL AMINO ACID TRANSPORTER 2	0.656498	1.88749
g20144.t1	AT4G14990.1	Topoisomerase II-associated protein PAT1		-0.598185	1.88749
g10421.t1	AT4G24040.1	trehalase 1	TRE1,ATTRE1	1.43358	1.88654
g22896.t1	AT3G59040.2	Tetratricopeptide repeat (TPR)-like superfamily protein		-0.580515	1.88654
g03042.t1	AT4G36808.1	Natural antisense transcript overlaps with AT4G36810		-0.524189	1.88566
g02125.t1	AT1G04945.3	HIT-type Zinc finger family protein		0.672241	1.88562
g11570.t1	AT3G55430.1	O-Glycosyl hydrolases family 17 protein		0.753263	1.88408
g02630.t1	AT3G01490.1	Protein kinase superfamily protein		-1.08266	1.88408
g25899.t1	AT1G17940.1	Endosomal targeting BRO1-like domain-containing protein		0.907003	1.88355
g10908.t1	AT5G60410.2	DNA-binding protein with MIZ/SP-RING zinc finger%2C PHD-finger and SAP domain-containing protein	SIZ1	0.641897	1.88355
g06732.t1	AT3G15110.1	transmembrane protein		-0.609645	1.88239
g19722.t1	AT4G01310.1	Ribosomal L5P family protein		-0.614253	1.88239
g19347.t1	AT5G13510.1	Ribosomal protein L10 family protein	EMB3136	-0.637281	1.88115
g24875.t1	AT1G54210.1	Ubiquitin-like superfamily protein	ATG12A,APG12,AUTOPHAGY 12,ATATG12	0.757215	1.88099
g00132.t1	AT5G16440.1	isopentenyl diphosphate isomerase 1	IPP1	-0.637176	1.88058
g21693.t1	AT2G22480.1	phosphofructokinase 5	PFK5	0.928416	1.87798
g02739.t1	AT4G38660.1	Pathogenesis-related thaumatin superfamily protein		-0.753176	1.87793
g16793.t1	AT3G49320.1	Metal-dependent protein hydrolase		1.08268	1.87757
g23759.t1	AT5G43190.1	Galactose oxidase/kelch repeat superfamily protein		0.814924	1.87679
g03253.t1	AT2G33550.1	Homeodomain-like superfamily protein		-0.612438	1.8756
g14619.t1	AT2G02220.1	phytosulfokin receptor 1	PSKR1,ATPSKR1,PHYTOSULFOKIN RECEPTOR 1	0.890596	1.87413
g22023.t1	AT2G18670.1	RING/U-box superfamily protein		1.12469	1.87375
g00874.t1	AT4G31180.1	Class II aminoacyl-tRNA and biotin synthetases superfamily protein	IBI1,impaired in BABA-induced disease immunity 1	0.5773	1.87355
g24625.t1	AT1G54350.1	ABC transporter family protein	ABCD2	-0.617805	1.87326
g18119.t1	AT2G44410.1	RING/U-box superfamily protein		0.801419	1.87323
g09608.t1	AT3G62260.2	Protein phosphatase 2C family protein		1.01893	1.87224
g12103.t1	AT5G20140.2	SOUL heme-binding family protein	HBP5,AtHBP5	-0.695622	1.86954
g15590.t1	AT5G06570.3	alpha/beta-Hydrolases superfamily protein		0.976468	1.86945
g08798.t1	AT2G24240.1	BTB/POZ domain with WD40/YVTN repeat-like protein		1.31393	1.86766
g17737.t1	AT1G61730.1	DNA-binding storekeeper protein-related transcriptional regulator		0.661717	1.86422
g18166.t1	AT1G09310.1	plant/protein (Protein of unknown function%2C DUF538)		-0.722211	1.86422
g16321.t2				-0.597963	1.86392
g19336.t1	AT5G13630.1	magnesium-chelatase subunit chlH%2C chloroplast%2C putative / Mg-protoporphyrin IX chelatase%2C putative (CHLH)	GUN5,ABAR,ABA-BINDING PROTEIN,CCH1,CCH,CONDITIONAL CHLORINA,CHLH,H SUBUNIT OF MG-CHELATASE	-0.78522	1.86267
g10986.t1	AT5G59710.1	VIRE2 interacting protein 2	VIP2,AtVIP2,NOT2b,Negative on TATA less2b	0.735397	1.86204
g03803.t1	AT1G70620.3	cyclin-like protein		-0.540986	1.86204
g19660.t1	AT2G14660.1	thymocyte nuclear-like protein		-0.628016	1.85926
g03548.t1	AT2G36420.1	nucleolin-like protein	TRM27	-0.80376	1.85926
g17259.t1	AT2G41940.1	zinc finger protein 8	ZFP8	-1.17787	1.85926
g17135.t1	AT4G17340.1	tonoplast intrinsic protein 2%3B2	TIP2%3B2,DELTA-TIP2	1.37829	1.85745
g02214.t1	AT1G05710.10	basic helix-loop-helix (bHLH) DNA-binding superfamily protein		0.960931	1.85611
g11238.t1	AT3G21351.1	transmembrane protein		1.55898	1.85537
g11093.t1	AT3G20230.1	Ribosomal L18p/L5e family protein		-0.604625	1.85303
g15641.t1	AT5G07020.1	proline-rich family protein		-0.649766	1.85284
g30252.t1	AT5G42050.1	DCD (Development and Cell Death) domain protein		0.848851	1.85166
g08737.t1	AT2G23810.1	tetraspanin8	TET8	0.909291	1.84943
g09662.t1	AT2G46630.1	serine/arginine repetitive matrix protein		-0.705225	1.84701
g03359.t1	AT2G34620.1	Mitochondrial transcription termination factor family protein		-0.75438	1.84617
g18566.t1	AT4G09630.1	transmembrane protein (DUF616)		-0.529181	1.845
g15686.t1	AT5G04900.1	NYC1-like protein	NOL	-0.66622	1.84468
g11919.t1	AT5G22480.1	ZPR1 zinc-finger domain protein		0.719242	1.84205
g08204.t1	AT5G52970.1	thylakoid lumen 15.0 kDa protein		-0.832364	1.84205
g13286.t1	AT5G18110.1	Putative cap-binding protein	NCBP	0.577221	1.842
g16611.t1	AT3G57780.1	nucleolar-like protein		-0.858958	1.84119
g10497.t1	AT5G10310.2	EPIDERMAL PATTERNING FACTOR-like protein	AtEPFL1	-1.03418	1.84119
g03867.t1	AT1G71190.1	senescence associated gene 18	SAG18	0.61165	1.83858
g25349.t1	AT2G38480.1	Uncharacterized protein family (UPF0497)	CASPL4B1,CASP-like protein 4B1	2.53251	1.83839
g27897.t1	AT5G01930.1	Glycosyl hydrolase superfamily protein	MAN6,AtMAN6	-1.031	1.83839
g21627.t1	AT3G18750.1	with no lysine (K) kinase 6	WNK6,ATWNK6,ARABIDOPSIS THALIANA WITH NO K 6,ZIK5	-1.12471	1.83839
g16229.t1	AT3G16940.1	calmodulin-binding transcription activator		0.685185	1.8383
g12553.t1	AT2G39850.1	Subtilisin-like serine endopeptidase family protein		-1.5365	1.83746
g28929.t1	AT3G28510.1	P-loop containing nucleoside triphosphate hydrolases superfamily protein		1.476	1.83744
g19839.t1	AT1G61420.2	S-locus lectin protein kinase family protein		0.924771	1.83744
g12321.t1	AT5G63140.1	purple acid phosphatase 29	PAP29,ATPAP29,purple acid phosphatase 29	-0.630954	1.8361
g06461.t1	AT3G06550.2	O-acetyltransferase family protein	RWA2	-0.609757	1.8349
g21955.t1	AT1G51710.1	ubiquitin-specific protease 6	UBP6,ATUBP6	0.589498	1.83416
g23051.t1				1.07378	1.83337
g07180.t1	AT5G66050.1	Wound-responsive family protein		-0.681191	1.83337
g25052.t1	AT5G38510.1	Rhomboid-related intramembrane serine protease family protein		-0.658803	1.8332
g02702.t1	AT4G09695.1	Natural antisense transcript overlaps with AT4G38250		-0.55063	1.83218
g10738.t1	AT5G13020.1	Emsy N Terminus (ENT)/ plant Tudor-like domains-containing protein	EML3,AtEML3	-0.677375	1.83218
g07167.t1	AT5G65930.3	kinesin-like calmodulin-binding protein (ZWICHEL)	ZWI,KCBP,KINESIN-LIKE CALMODULIN-BINDING PROTEIN,PKCBP,POTATO KINESIN-LIKE CALMODULIN-BINDING PROTEIN	-0.548254	1.83139
g22086.t1	AT1G66200.3	hypothetical protein	GSR2,ATGSR2,glutamine synthase clone F11,GLN1%3B2,glutamine synthetase 1%3B2	-0.694929	1.83073
g01602.t1	AT1G80500.1	SNARE-like superfamily protein		-0.712356	1.83073
g09876.t1	AT1G17147.1	VQ motif-containing protein		0.956886	1.83034
g19312.t1	AT5G13850.1	nascent polypeptide-associated complex subunit alpha-like protein 3	NACA3	0.604875	1.83034
g28417.t1	AT4G09980.1	Methyltransferase MT-A70 family protein	EMB1691	0.599576	1.83034
g16052.t1	AT1G32090.1	early-responsive to dehydration stress protein (ERD4)		-0.651649	1.83034
g26752.t1	AT5G39760.1	homeobox protein 23	HB23,AtHB23,homeobox protein 23,ZHD10,ZINC FINGER HOMEODOMAIN 10	-0.711253	1.82969
g27016.t1	AT1G64720.1	Polyketide cyclase/dehydrase and lipid transport superfamily protein	CP5	-0.713351	1.82902
g08100.t1	AT1G26420.1	FAD-binding Berberine family protein		1.38503	1.82777
g30238.t1	AT2G25530.1	AFG1-like ATPase family protein		0.755883	1.82724
g08357.t1	AT5G51740.2	Peptidase family M48 family protein		0.707739	1.82724
g15429.t1	AT4G19390.1	Uncharacterized protein family (UPF0114)		0.678735	1.82724
g30879.t1	AT4G11430.1	hydroxyproline-rich glycoprotein family protein		-0.94931	1.82724
g15402.t1	AT4G19100.1	PAM68-like protein (DUF3464)	PAM68	-0.584071	1.82718
g11877.t1	AT3G45040.1	phosphatidate cytidylyltransferase family protein	AtDOK1,DOK1,dolichol kinase 1	0.966886	1.82608
g00436.t1	AT4G34910.1	P-loop containing nucleoside triphosphate hydrolases superfamily protein		0.615388	1.82608
g30056.t1	AT2G11000.1	MAK10 homologue	MAK10,ATMAK10,MAK10 homologue	0.724535	1.82581
g22364.t1	AT2G25050.1	actin-binding FH2 (formin 2) family protein		-0.787994	1.82505
g04647.t1	AT1G14150.1	PsbQ-like 2	PnsL2,PQL1,PsbQ-like 1,PQL2,PsbQ-like 2	-0.773509	1.82269
g09326.t1	AT5G55050.1	GDSL-like Lipase/Acylhydrolase superfamily protein		0.941987	1.81962
g21067.t1	AT1G44170.1	aldehyde dehydrogenase 3H1	ALDH3H1,ALDH4,aldehyde dehydrogenase 4	0.650556	1.81916
g01952.t1	AT5G24670.2	Cytidine/deoxycytidylate deaminase family protein	EMB2820,AtTAD3,TAD3,tRNA adenosine deaminase 3	-0.729712	1.8186
g28818.t1	AT1G60160.1	Potassium transporter family protein		-0.760078	1.8186
g29083.t1	AT5G23920.1	transmembrane protein		-0.661288	1.8174
g22232.t1	AT3G50220.1	IRREGULAR XYLEM protein (DUF579)	IRX15	1.57129	1.81659
g18163.t1	AT1G09340.2	chloroplast RNA binding protein	CRB,CSP41B,CHLOROPLAST STEM-LOOP BINDING PROTEIN OF 41 KDA,HIP1.3,heteroglycan-interacting protein 1.3	-0.755663	1.81659
g12447.t1	AT3G60960.1	Tetratricopeptide repeat (TPR)-like superfamily protein		4.92572	1.81533
g01377.t1	AT1G78170.1	E3 ubiquitin-protein ligase		-1.10073	1.81533
g04438.t1	AT4G28140.1	Integrase-type DNA-binding superfamily protein		1.89534	1.81488
g21569.t1	AT3G18250.1	Putative membrane lipoprotein		1.75809	1.8146
g01337.t1	AT1G77770.1	forkhead box protein%2C putative (DUF1644)		0.689913	1.8146
g12488.t1	AT2G39330.2	jacalin-related lectin 23	JAL23	-1.06728	1.81353
g02251.t1	AT1G06070.1	Basic-leucine zipper (bZIP) transcription factor family protein	bZIP69,basic leucine-zipper 69	0.632295	1.81335
g25878.t2	AT1G18150.1	Protein kinase superfamily protein	ATMPK8	-0.794976	1.81286
g09272.t1	AT5G55530.1	Calcium-dependent lipid-binding (CaLB domain) family protein		0.538136	1.81194
g11708.t1	AT3G08920.1	Rhodanese/Cell cycle control phosphatase superfamily protein		-0.653745	1.81138
g14067.t1	AT5G25780.1	eukaryotic translation initiation factor 3B-2	EIF3B-2,ATEIF3B-2,EIF3B,EUKARYOTIC TRANSLATION INITIATION FACTOR 3B	0.552099	1.81132
g09532.t2	AT2G47900.3	tubby like protein 3	TLP3,AtTLP3,tubby like protein 3	-0.727895	1.80894
g09706.t1	AT2G46230.1	PIN domain-like family protein		0.651981	1.8085
g24262.t1	AT2G29990.1	alternative NAD(P)H dehydrogenase 2	NDA2	0.911455	1.80798
g14365.t2	AT4G23060.1	IQ-domain 22	IQD22	1.01258	1.80647
g29938.t1	AT2G23350.1	poly(A) binding protein 4	PAB4,PABP4,POLY(A) BINDING PROTEIN 4	-0.579502	1.80647
g02054.t1	AT1G04240.2	AUX/IAA transcriptional regulator family protein	SHY2,IAA3,indole-3-acetic acid inducible 3	-1.40966	1.80647
g14951.t1	AT3G50820.1	photosystem II subunit O-2	PSBO2,OEC33,OXYGEN EVOLVING COMPLEX SUBUNIT 33 KDA,PSBO-2,PHOTOSYSTEM II SUBUNIT O-2	-0.686136	1.80469
g09722.t1	AT2G46100.1	Nuclear transport factor 2 (NTF2) family protein		-0.590949	1.80148
g20817.t1	AT4G16690.1	methyl esterase 16	MES16,ATMES16,ARABIDOPSIS THALIANA METHYL ESTERASE 16	-0.713531	1.80053
g21451.t1	AT4G04950.1	thioredoxin family protein	GRXS17,AtGRXS17,Arabidopsis thaliana monothiol glutaredoxin 17	0.542273	1.79931
g18454.t1	AT2G38870.1	Serine protease inhibitor%2C potato inhibitor I-type family protein		0.867745	1.79913
g11934.t1	AT5G22330.1	P-loop containing nucleoside triphosphate hydrolases superfamily protein	RIN1,ATTIP49A	0.505829	1.79628
g10128.t1	AT5G16930.1	AAA-type ATPase family protein		0.717111	1.79558
g10648.t1	AT5G11770.1	NADH-ubiquinone oxidoreductase 20 kDa subunit		-0.519651	1.79211
g06409.t1	AT3G06130.1	Heavy metal transport/detoxification superfamily protein		-1.1752	1.79211
g11730.t1	AT3G08700.1	ubiquitin-conjugating enzyme 12	UBC12	0.675975	1.79199
[truncated: 974 more rows]

## Sheet: 15H
List of differentially expressed genes (DEGs) between TuMV-inoculated and mock-inoculated plants in inoculated leaves under warm condition at 15 dpi. DEGs are listed in descending order of -log10 FDR value. Log2 fold changes (TuMV/Mock) are also shown.
Gene ID for Arabidopsis halleri	AGI code for Arabidopsis thaliana orthologue	Short description of the orthologue in A. thaliana	Gene alias of the orthologue in A. thaliana	log2FC	-log10(FDR)
g02937.t1	AT4G37760.1	squalene epoxidase 3	SQE3	-3.05616	25.0988
g31878.t1	AT3G07650.1	CONSTANS-like 9	COL9,BBX7,B-box domain protein 7	3.21131	23.5799
g07896.t1	AT2G31380.1	salt tolerance homologue	STH,BBX25,B-box domain protein 25	-2.89037	18.4965
g29324.t1	AT2G15890.1	maternal effect embryo arrest 14	MEE14	2.85285	17.3572
g10681.t1	AT5G12110.1	elongation factor 1-beta 1		-2.10038	15.0882
g04975.t1	AT1G11210.1	cotton fiber protein%2C putative (DUF761)		2.52034	13.8331
g23976.t2	AT2G21660.1	cold%2C circadian rhythm%2C and rna binding 2	GRP7,ATGRP7,GLYCINE RICH PROTEIN 7,CCR2,cold, circadian rhythm, and rna binding 2,GR-RBP7,GLYCINE-RICH RNA-BINDING PROTEIN 7	2.24977	13.8331
g25001.t1	AT2G17840.1	Senescence/dehydration-associated protein-like protein	ERD7	2.35016	13.2675
g02355.t1	AT1G07010.3	Calcineurin-like metallo-phosphoesterase superfamily protein	SLP1,AtSLP1	-2.69175	13.1413
g02581.t1	AT3G01060.1	lysine-tRNA ligase		-2.16176	12.6273
g10811.t1	AT5G61380.1	CCT motif -containing response regulator protein	TOC1,APRR1,AtTOC1,TIMING OF CAB EXPRESSION 1,PRR1,PSEUDO-RESPONSE REGULATOR 1	2.3222	11.6041
g16986.t1	AT5G58770.1	Undecaprenyl pyrophosphate synthetase family protein	cPT4,AtcPT4	-2.03066	11.4781
g15111.t1	AT1G52720.1	hypothetical protein		2.31008	11.2759
g14155.t1	AT5G24990.1	enhanced disease resistance-like protein (DUF1336)		-3.77184	10.9912
g25905.t1	AT1G17870.1	ethylene-dependent gravitropism-deficient and yellow-green-like 3	EGY3,ATEGY3,ETHYLENE-DEPENDENT GRAVITROPISM-DEFICIENT AND YELLOW-GREEN-LIKE 3	-1.97528	10.323
g01568.t1	AT1G80760.1	NOD26-like intrinsic protein 6%3B1	NIP6%3B1,NIP6,NLM7	-2.4503	10.323
g06608.t1	AT3G16140.1	photosystem I subunit H-1	PSAH-1	-3.40097	9.96564
g06707.t1	AT3G15354.3	SPA1-related 3	SPA3	-1.90138	9.67845
g06937.t1	AT2G29650.1	phosphate transporter 4%3B1	PHT4%3B1,ANTR1,anion transporter 1	-1.64033	9.55484
g12727.t1	AT3G46640.3	Homeodomain-like superfamily protein	PCL1,LUX,LUX ARRHYTHMO	3.27791	9.45255
g17547.t1	AT5G43850.1	RmlC-like cupins superfamily protein	ARD4	-1.88632	9.26057
g12622.t2	AT2G40340.6	Integrase-type DNA-binding superfamily protein	DREB2C	2.29192	9.1947
g23986.t1	AT2G21780.1	hypothetical protein		2.08201	8.79024
g04140.t1	AT1G73870.1	B-box type zinc finger protein with CCT domain-containing protein	BBX16,COL7,CONSTANS-LIKE 7	-2.46664	8.5965
g27552.t1	AT1G31280.1	Argonaute family protein	AGO2,AtAGO2	1.96601	8.57647
g04729.t1	AT1G13340.1	Regulator of Vps4 activity in the MVB pathway protein		2.23653	8.34171
g11168.t1	AT3G20810.2	2-oxoglutarate (2OG) and Fe(II)-dependent oxygenase superfamily protein	JMJD5,JMJ30,Jumonji C domain-containing protein 30	2.82078	8.13936
g31810.t1	AT1G07050.2	CCT motif family protein		3.88647	8.12268
g01475.t1	AT1G79110.1	zinc ion binding protein	BRG2	1.90072	8.06954
g22371.t1	AT2G25080.1	glutathione peroxidase 1	GPX1,ATGPX1,GLUTATHIONE PEROXIDASE 1	-1.79716	8.06954
g32437.t1	AT1G07940.1	GTP binding Elongation factor Tu family protein		2.04912	7.90265
g10174.t1	AT1G14280.1	phytochrome kinase substrate 2	PKS2	-3.8221	7.71948
g17062.t1	AT1G44446.1	Pheophorbide a oxygenase family protein with Rieske 2Fe-2S domain-containing protein	CH1,ATCAO,ARABIDOPSIS THALIANA CHLOROPHYLL A OXYGENASE,CAO,CHLOROPHYLL A OXYGENASE	-1.75318	7.57771
g06639.t1	AT3G15850.1	fatty acid desaturase 5	FAD5,ADS3,AtADS3,FADB,FATTY ACID DESATURASE B,JB67	-1.94073	7.34556
g02434.t1	AT1G07728.1	Natural antisense transcript overlaps with AT1G07725		1.74067	7.03912
g11275.t1	AT3G21670.1	Major facilitator superfamily protein	AtNPF6.4,NPF6.4,NRT1/ PTR family 6.4	-2.23011	7.01556
g14861.t1	AT3G51660.1	Tautomerase/MIF superfamily protein		1.68562	6.98559
g24510.t1	AT2G41120.1	DUF309 domain protein		-2.19769	6.94519
g07284.t1	AT5G67030.1	zeaxanthin epoxidase (ZEP) (ABA1)	ABA1,ATABA1,ARABIDOPSIS THALIANA ABA DEFICIENT 1,ATZEP,ARABIDOPSIS THALIANA ZEAXANTHIN EPOXIDASE,IBS3,IMPAIRED IN BABA-INDUCED STERILITY 3,LOS6,LOW EXPRESSION OF OSMOTIC STRESS-RESPONSIVE GENES 6,NPQ2,NON-PHOTOCHEMICAL QUENCHING 2,ZEP,ZEAXANTHIN EPOXIDASE	-1.46125	6.93635
g07067.t1	AT2G28570.1	hypothetical protein		2.12109	6.82443
g21305.t1	AT4G11260.1	phosphatase-like protein	SGT1B	2.39816	6.70937
g28356.t1	AT3G52360.1	transmembrane protein		1.61745	6.70937
g14874.t1	AT3G51510.1	transmembrane protein		-1.66289	6.70937
g29640.t1	AT2G05540.1	Glycine-rich protein family		-1.75977	6.60657
g06225.t1	AT3G04730.1	indoleacetic acid-induced protein 16	IAA16	-1.88522	6.58043
g24494.t1	AT2G41250.1	Haloacid dehalogenase-like hydrolase (HAD) superfamily protein		-1.57232	6.53668
g04028.t1	AT1G72700.1	ATPase E1-E2 type family protein / haloacid dehalogenase-like hydrolase family protein		2.22092	6.5348
g11641.t1	AT3G56050.1	Protein kinase family protein		-1.83325	6.51898
g18692.t1	AT1G63190.1	Cystatin/monellin superfamily protein		-3.31459	6.49755
g01113.t1	AT1G75690.1	DnaJ/Hsp40 cysteine-rich domain superfamily protein	LQY1	-1.89734	6.47571
g02928.t1	AT4G37870.1	phosphoenolpyruvate carboxykinase 1	PCK1,PEPCK,PHOSPHOENOLPYRUVATE CARBOXYKINASE	1.44066	6.45708
g00512.t1	AT4G34240.1	aldehyde dehydrogenase 3I1	ALDH3I1,ALDH3,aldehyde dehydrogenase 3	-1.50931	6.45708
g06597.t1	AT3G16190.1	Isochorismatase family protein		-1.77192	6.45708
g21097.t1	AT1G67740.1	photosystem II BY	PSBY,YCF32	-2.63559	6.45708
g29307.t1	AT3G43960.1	Cysteine proteinases superfamily protein		2.82796	6.4536
g14156.t1	AT5G24980.1	transmembrane protein		1.45243	6.43338
g02806.t1	AT4G39260.1	cold%2C circadian rhythm%2C and RNA binding 1	CCR1,ATGRP8,GLYCINE-RICH PROTEIN 8,GR-RBP8,glycine-rich RNA-binding protein 8,GRP8	1.50497	6.41868
g28084.t1	AT2G21960.1	transmembrane protein		-2.36417	6.36674
g13772.t1	AT1G22400.1	UDP-Glycosyltransferase superfamily protein	UGT85A1	2.31906	6.29503
g17389.t1	AT2G42975.1	myosin-G heavy chain-like protein		-1.63697	6.29503
g17831.t1	AT1G62430.1	CDP-diacylglycerol synthase 1	CDS1,ATCDS1,CDP-diacylglycerol synthase 1	-2.64592	6.29503
g26132.t1	AT1G42540.1	glutamate receptor 3.3	GLR3.3,ATGLR3.3	-2.25921	6.28093
g12800.t1	AT3G47295.1	hypothetical protein		-2.7649	6.24301
g08633.t1				-1.80458	6.22215
g11469.t1	AT3G54500.3	agglutinin-like protein	LNK2,night light-inducible and clock-regulated 2	-1.80792	6.22215
g09212.t1	AT4G01510.5	Arv1-like protein	ARV2	-2.19769	6.22215
g29666.t1	AT4G04020.1	fibrillin	FIB,FIB1a,fibrillin 1a,PGL35,plastoglobulin 35	-1.41542	6.194
g23941.t1	AT2G21330.1	fructose-bisphosphate aldolase 1	FBA1,AtFBA1	-1.65848	6.09389
g28541.t1	AT5G41761.1	hypothetical protein		-1.8871	6.09389
g17621.t1	AT1G32900.1	UDP-Glycosyltransferase superfamily protein	GBSS1	-2.05958	6.09389
g25872.t1	AT1G18200.1	Rab GTPase-like A1I protein	RABA6b,AtRABA6b,RAB GTPase homolog A6B	2.65476	6.00115
g29856.t1	AT1G53950.1	ubiquitin-40S ribosomal S27a-like protein		2.14588	5.93716
g17837.t1	AT1G62510.1	Bifunctional inhibitor/lipid-transfer protein/seed storage 2S albumin superfamily protein		2.05964	5.92702
g21196.t1	AT3G56620.1	nodulin MtN21 /EamA-like transporter family protein	UMAMIT10	1.95769	5.90653
g09580.t1	AT2G47440.1	Tetratricopeptide repeat (TPR)-like superfamily protein		-2.49859	5.86165
g32228.t1	AT5G24150.1	FAD/NAD(P)-binding oxidoreductase family protein	SQP1	-2.60588	5.85267
g26223.t1	AT2G27420.1	Cysteine proteinases superfamily protein		-2.81551	5.82038
g14621.t1	AT2G02230.1	phloem protein 2-B1	PP2-B1,AtPP2-B1,phloem protein 2-B1	1.43161	5.81201
g27694.t1	AT5G49630.1	amino acid permease 6	AAP6	-1.61694	5.81201
g09375.t1	AT5G54630.1	zinc finger protein-like protein		-1.88996	5.80647
g03850.t1	AT1G71030.1	MYB-like 2	MYBL2,ATMYBL2,ARABIDOPSIS MYB-LIKE 2	-2.18867	5.79201
g21746.t1	AT4G21530.1	Transducin/WD40 repeat-like superfamily protein	APC4	1.58321	5.7861
g09922.t1	AT1G16720.2	high chlorophyll fluorescence phenotype 173	HCF173	-1.31218	5.72558
g28191.t1	AT3G27690.2	photosystem II light harvesting complex protein 2.3	LHCB2.3,LHCB2.4,LHCB2,LIGHT-HARVESTING CHLOROPHYLL B-BINDING 2	-3.36058	5.707
g02796.t1	AT4G39190.1	nucleolar-like protein		1.57271	5.66831
g02534.t1	AT3G02380.1	CONSTANS-like 2	COL2,ATCOL2,CONSTANS-LIKE 2,BBX3,B-box domain protein 3	-2.19779	5.66831
g16309.t1	AT5G35970.1	P-loop containing nucleoside triphosphate hydrolases superfamily protein		-1.5361	5.65908
g06095.t1	AT3G09600.1	Homeodomain-like superfamily protein	RVE8,LCL5,LHY-CCA1-LIKE5	-1.74548	5.59033
g03648.t1	AT2G37240.1	Thioredoxin superfamily protein		-1.5125	5.57434
g13705.t1	AT1G22990.1	Heavy metal transport/detoxification superfamily protein	HIPP22	3.4021	5.55217
g26342.t1	AT1G29785.3	Natural antisense transcript overlaps with AT1G29780		1.60799	5.5462
g11687.t1	AT3G09070.1	LOW protein: UPF0503-like protein%2C putative (DUF740)	OPS	1.606	5.5462
g10806.t1	AT5G61420.2	myb domain protein 28	MYB28,AtMYB28,HAG1,HIGH ALIPHATIC GLUCOSINOLATE 1,PMG1,PRODUCTION OF METHIONINE-DERIVED GLUCOSINOLATE 1	-1.98268	5.53075
g07734.t1	AT5G46710.1	PLATZ transcription factor family protein		1.51784	5.40774
g03250.t1	AT2G33510.2	ATP-dependent RNA helicase		1.41692	5.37963
g23127.t1	AT4G16146.1	cAMP-regulated phosphoprotein 19-related protein		1.48621	5.35041
g00468.t1	AT4G34600.1	transmembrane protein		-2.20438	5.34815
g02757.t1	AT4G38840.1	SAUR-like auxin-responsive protein family	SAUR14,SMALL AUXIN UPREGULATED RNA 14	-2.43933	5.34815
g20987.t1	AT2G23040.4	hypothetical protein		1.3165	5.34549
g04535.t1	AT4G27310.1	B-box type zinc finger family protein	BBX28	-1.90983	5.32396
g01412.t1	AT1G78510.1	solanesyl diphosphate synthase 1	SPS1,AtSPS1	-1.28176	5.22563
g23129.t1	AT4G16130.1	arabinose kinase	ARA1,ATISA1,ISA1	-1.47692	5.22563
g01846.t1				-1.78277	5.22563
g30654.t1	AT2G29910.6	F-box/RNI-like superfamily protein		-2.52923	5.22164
g03851.t1	AT1G71040.1	Cupredoxin superfamily protein	LPR2	-1.39857	5.20684
g22653.t1	AT4G17840.1	CAAX protease self-immunity protein		-1.9389	5.19989
g11282.t1	AT3G21750.1	UDP-glucosyl transferase 71B1	UGT71B1	-2.14476	5.17224
g03419.t1	AT2G35260.1	CAAX protease self-immunity protein		-2.2309	5.16841
g09766.t1	AT2G45740.1	peroxin 11D	PEX11D	-1.82046	5.16691
g18504.t1	AT3G24900.2	receptor like protein 39	RLP39,AtRLP39,receptor like protein 39	2.35405	5.15813
g03396.t1	AT2G35040.1	AICARFT/IMPCHase bienzyme family protein		-1.57241	5.15813
g16955.t1	AT5G58490.1	NAD(P)-binding Rossmann-fold superfamily protein		-1.62569	5.15581
g25274.t1	AT5G24120.1	sigma factor E	SIGE,ATSIG5,SIGMA FACTOR 5,SIG5,SIGMA FACTOR 5	-1.42718	5.13512
g00544.t1	AT4G33980.2	hypothetical protein		2.30462	5.11269
g12819.t1	AT3G47500.1	cycling DOF factor 3	CDF3	-1.37413	5.11269
g09607.t1	AT2G47160.2	HCO3- transporter family	BOR1,AtBOR1	-1.82941	5.11269
g10754.t1	AT5G13180.1	NAC domain containing protein 83	NAC083,ANAC083,NAC domain containing protein 83,VNI2,VND-interacting 2	-1.89114	5.11269
g26769.t1	AT2G45023.1	other_RNA		-2.24096	5.11269
g20285.t1	AT4G15430.1	ERD (early-responsive to dehydration stress) family protein		-2.36243	5.11269
g12032.t1				1.63718	5.07837
g03393.t1	AT2G35020.1	N-acetylglucosamine-1-phosphate uridylyltransferase 2	GlcNAc1pUT2,GLCNA.UT2,N-acetylglucosamine-1-phosphate uridylyltransferase 2	1.55467	5.07837
g13901.t1	AT1G19450.1	Major facilitator superfamily protein		-1.97949	5.07837
g23971.t1	AT2G21620.2	Adenine nucleotide alpha hydrolases-like superfamily protein	RD2	1.81064	5.0723
g07752.t1	AT5G46860.1	Syntaxin/t-SNARE family protein	VAM3,ATSYP22,ARABIDOPSIS THALIANA SYNTAXIN OF PLANTS 22,ATVAM3,ARABIDOPSIS THALIANA VACUOLAR MORPHOLOGY 3,SGR3,SHOOT GRAVITROPISM 3,SYP22,SYNTAXIN OF PLANTS 22	1.36067	5.05782
g21345.t1	AT4G13750.1	Histidine kinase-%2C DNA gyrase B-%2C and HSP90-like ATPase family protein	NOV,EMB2597,EMBRYO DEFECTIVE 2597	-1.48858	5.05782
g15689.t1	AT5G04885.2	Glycosyl hydrolase family protein		1.64871	5.03798
g00226.t1	AT5G15450.1	casein lytic proteinase B3	CLPB3,APG6,ALBINO AND PALE GREEN 6,AtCLPB3,CLPB-P,CASEIN LYTIC PROTEINASE B-P	-2.07931	5.00533
g19265.t1	AT5G14310.1	carboxyesterase 16	CXE16,AtCXE16,carboxyesterase 16	1.42839	4.95699
g27069.t1	AT5G49730.1	ferric reduction oxidase 6	FRO6,ATFRO6,ferric reduction oxidase 6	-1.9699	4.9439
g10204.t1	AT4G26150.1	cytokinin-responsive gata factor 1	CGA1,GATA22,GATA TRANSCRIPTION FACTOR 22,GNL,GNC-LIKE	-2.53564	4.9439
g13630.t1	AT1G23740.1	Oxidoreductase%2C zinc-binding dehydrogenase family protein	AOR	-1.62629	4.9333
g24374.t1	AT1G65730.1	YELLOW STRIPE like 7	YSL7	2.54363	4.90463
g09124.t2	AT4G02260.1	RELA/SPOT homolog 1	RSH1,AT-RSH1,RELA-SPOT HOMOLOG 1,ATRSH1,RELA/SPOT HOMOLOG 1	-1.13777	4.90463
g09263.t1	AT5G55620.1	hypothetical protein		-1.78779	4.88894
g28150.t1	AT1G58470.1	RNA-binding protein 1	RBP1,ATRBP1,RNA-binding protein 1	1.71413	4.87993
g10583.t1	AT5G11170.1	DEAD/DEAH box RNA helicase family protein	UAP56a	1.13868	4.85553
g02962.t1	AT4G37560.1	Acetamidase/Formamidase family protein		-1.57578	4.85521
g10429.t1	AT4G23990.1	cellulose synthase like G3	CSLG3,ATCSLG3,ARABIDOPSIS THALIANA CELLULOSE SYNTHASE-LIKE G3	-1.3462	4.84722
g03015.t1	AT4G37050.1	PATATIN-like protein 4	PLP4,AtPLAIVC,phospholipase A IVC,PLA V,PLAIII%7Bbeta%7D,patatin-related phospholipase III beta	2.33042	4.84485
g21923.t1	AT2G15292.1	other_RNA		-2.84712	4.84485
g01909.t1	AT1G02950.5	glutathione S-transferase F4	GSTF4,ATGSTF4,glutathione S-transferase F4,GST31,GLUTATHIONE S-TRANSFERASE 31	-1.50536	4.83689
g01120.t1	AT1G75750.1	GAST1 protein homolog 1	GASA1	-1.91097	4.807
g13722.t1	AT1G22850.1	SNARE associated Golgi protein family		-1.68174	4.78457
g23817.t1	AT5G08240.1	transmembrane protein		2.12629	4.75841
g06374.t1	AT3G05910.1	Pectinacetylesterase family protein		-2.05051	4.73719
g30058.t1	AT2G07690.1	Minichromosome maintenance (MCM2/3/5) family protein	MCM5	-1.45421	4.73537
g27607.t1	AT4G29440.1	Regulator of Vps4 activity in the MVB pathway protein		-2.64814	4.7059
g00972.t1	AT1G74310.1	heat shock protein 101	HSP101,ATHSP101,heat shock protein 101,HOT1	-1.25781	4.69741
g06156.t1	AT3G04140.1	Ankyrin repeat family protein		-2.10104	4.69741
g31840.t1	AT2G43100.1	isopropylmalate isomerase 2	IPMI2,ATLEUD1	-1.62855	4.67644
g24491.t1	AT2G41290.1	strictosidine synthase-like 2	SSL2	-1.91414	4.67644
g04371.t1	AT4G28740.1	LOW PSII ACCUMULATION-like protein		-1.19297	4.67415
g15083.t1	AT3G15450.1	aluminum induced protein with YGL and LRDR motifs		-1.34131	4.66972
g23537.t1	AT1G44000.1	STAY-GREEN-like protein		-1.84247	4.64804
g24909.t1				-3.3756	4.64804
g14802.t1	AT1G68070.1	Zinc finger%2C C3HC4 type (RING finger) family protein		1.17073	4.64113
g10276.t1	AT4G22200.1	potassium transport 2/3	KT2/3,AKT2,AKT2/3,potassium transport 2/3,AKT3	-1.56488	4.63928
g12110.t1	AT5G20070.1	nudix hydrolase homolog 19	NUDX19,ATNUDT19,ARABIDOPSIS THALIANA NUDIX HYDROLASE HOMOLOG 19,ATNUDX19,nudix hydrolase homolog 19	-1.31617	4.63437
g13461.t1	AT1G21050.2	MIZU-KUSSEI-like protein (Protein of unknown function%2C DUF617)		-1.95231	4.63437
g29726.t1	AT4G21210.1	PPDK regulatory protein	RP1,ATRP1,PPDK regulatory protein	-1.59071	4.60745
g29030.t1	AT5G40010.1	AAA-ATPase 1	AATP1,ASD,ATPase-in-Seed-Development	2.248	4.60445
g22305.t1	AT3G49530.1	NAC domain containing protein 62	NAC062,ANAC062,NAC domain containing protein 62,NTL6,NTM1 (NAC WITH TRANSMEMBRANE MOTIF 1)-LIKE 6	1.28256	4.60445
g06371.t1	AT3G05880.1	Low temperature and salt responsive protein family	RCI2A	1.7606	4.59997
g14398.t1	AT4G22745.1	methyl-CPG-binding domain 1	MBD1	1.16178	4.56197
g24758.t1	AT1G56500.1	haloacid dehalogenase-like hydrolase family protein	SOQ1,suppressor of quenching 1	-1.94333	4.54041
g13793.t1	AT1G22190.1	Integrase-type DNA-binding superfamily protein	RAP2.4,related to AP2 4	1.39393	4.5364
g07806.t1	AT5G47180.1	Plant VAMP (vesicle-associated membrane protein) family protein		1.16984	4.5364
g10804.t1				-1.90411	4.5364
g17876.t1	AT5G26820.1	iron-regulated protein 3	IREG3,ATIREG3,iron-regulated protein 3,MAR1,MULTIPLE ANTIBIOTIC RESISTANCE 1,RTS3	-2.0796	4.5364
g15290.t1	AT1G50020.1	tubulin alpha-6 chain		-1.29666	4.50532
g14831.t1	AT2G10608.1	transmembrane protein		-3.29424	4.50234
g04190.t1	AT4G30350.1	Double Clp-N motif-containing P-loop nucleoside triphosphate hydrolases superfamily protein	SMXL2,SMAX1-like 2	1.61181	4.48924
g31755.t1	AT2G01540.1	Calcium-dependent lipid-binding (CaLB domain) family protein	CAR10,C2-domain ABA-related 10	1.30387	4.48924
g03802.t1	AT1G70610.1	transporter associated with antigen processing protein 1	ABCB26,ATTAP1,transporter associated with antigen processing protein 1,TAP1,transporter associated with antigen processing protein 1	-1.53697	4.48924
g30532.t1	AT1G64070.1	Disease resistance protein (TIR-NBS-LRR class) family	RLM1	2.5601	4.48645
g25887.t1	AT1G18060.1	microbial collagenase		-1.85618	4.48559
g15364.t1	AT4G18810.2	NAD(P)-binding Rossmann-fold superfamily protein		-1.353	4.47203
g13963.t1	AT1G18810.1	phytochrome kinase substrate-like protein		-2.38675	4.46384
g07487.t1	AT5G64840.1	general control non-repressible 5	ABCF5,ATGCN5,general control non-repressible 5,GCN5,general control non-repressible 5	-1.27337	4.4531
g15995.t1	AT1G32520.1	TLDc domain protein		-1.41977	4.44049
g21924.t1	AT1G51450.1	TRAUCO	TRO,ASH2R,ARABIDOPSIS Ash2 RELATIVE	1.32548	4.41831
g11117.t1	AT3G20440.2	Alpha amylase family protein	EMB2729,BE1,BRANCHING ENZYME 1	-1.57488	4.41826
g28363.t1	AT3G52400.1	syntaxin of plants 122	SYP122,ATSYP122	1.55855	4.40607
g00899.t1	AT4G30950.1	fatty acid desaturase 6	FAD6,FADC,FATTY ACID DESATURASE C,SFD4,STEAROYL DESATURASE DEFICIENCY 4	-1.17219	4.40607
g18324.t3	AT2G37840.1	Protein kinase superfamily protein		1.35311	4.39923
g22475.t1	AT3G19030.1	transcription initiation factor TFIID subunit 1b-like protein		1.27581	4.39923
g21855.t1	AT5G26731.1	hypothetical protein		1.26693	4.39923
g09014.t1	AT4G03260.1	Outer arm dynein light chain 1 protein		-1.06256	4.39923
g04206.t1	AT2G18960.1	H[+]-ATPase 1	HA1,AHA1,H(+)-ATPase 1,OST2,OPEN STOMATA 2,PMA,PLASMA MEMBRANE PROTON ATPASE	1.46049	4.39342
g09085.t1	AT4G02600.1	Seven transmembrane MLO family protein	MLO1	1.26009	4.39342
g22070.t1	AT1G66330.1	senescence-associated family protein		-1.15319	4.38368
g11726.t1	AT3G08740.1	elongation factor P (EF-P) family protein		-1.95667	4.37375
g10802.t1	AT5G61450.1	P-loop containing nucleoside triphosphate hydrolases superfamily protein		-1.64882	4.35594
g20749.t1	AT3G26570.1	phosphate transporter 2%3B1	PHT2%3B1,ORF02	-1.35999	4.34869
g20704.t1	AT4G11600.1	glutathione peroxidase 6	GPX6,ATGPX6,glutathione peroxidase 6,LSC803,PHGPX	1.23997	4.34619
g26596.t1				-1.50796	4.31
g13017.t1	AT1G28570.1	SGNH hydrolase-type esterase superfamily protein		-1.6795	4.31
g24817.t1	AT5G35200.1	ENTH/ANTH/VHS superfamily protein		1.35512	4.25807
g07268.t1	AT5G66890.1	Leucine-rich repeat (LRR) family protein		1.50073	4.25203
g02585.t1	AT3G01090.2	SNF1 kinase homolog 10	KIN10,AKIN10,SNF1 kinase homolog 10,SNRK1.1,SNF1-RELATED PROTEIN KINASE 1.1	-1.55571	4.25203
g08452.t1	AT5G51010.1	Rubredoxin-like superfamily protein		-1.2789	4.23497
g07611.t1	AT5G45750.1	RAB GTPase homolog A1C	RABA1c,AtRABA1c,RAB GTPase homolog A1C	1.32436	4.23325
g25355.t1	AT4G10330.1	glycine-rich protein		1.32368	4.23325
g20335.t1	AT4G08520.1	SNARE-like superfamily protein		1.35252	4.2271
g20521.t1	AT3G27210.1	hypothetical protein		1.17522	4.22682
g26046.t1	AT5G05200.1	Protein kinase superfamily protein		-1.25972	4.22682
g30772.t1	AT1G53633.1	hypothetical protein		1.57984	4.22154
g08721.t1	AT2G23680.1	Cold acclimation protein WCOR413 family		2.3582	4.22051
g25913.t1	AT1G17780.2	transmembrane protein		1.12205	4.22051
g16819.t1	AT5G57345.1	transmembrane protein		-1.43085	4.22051
g16607.t1	AT3G57810.2	Cysteine proteinases superfamily protein		-1.35265	4.21846
g24127.t1	AT2G41650.1	hypothetical protein		-1.96835	4.21378
g09111.t1	AT4G02370.1	pectinesterase (Protein of unknown function%2C DUF538)		1.40332	4.20666
g05938.t2	AT3G11040.3	Glycosyl hydrolase family 85	ENGase85B,AtENGase85B	-1.96368	4.20666
g19452.t1	AT5G02490.1	Heat shock protein 70 (Hsp 70) family protein	Hsp70-2	1.557	4.19562
g07170.t1	AT5G65950.1	trafficking protein particle complex subunit-like protein		1.29213	4.19542
g10996.t1	AT5G59610.3	Chaperone DnaJ-domain superfamily protein	DJC73,DNA J protein C73	-1.84906	4.19542
g30722.t2	AT5G23420.1	high-mobility group box 6	HMGB6	-3.67583	4.19542
g12530.t1	AT2G39700.1	expansin A4	EXPA4,ATEXP4,ATEXPA4,expansin A4,ATHEXP ALPHA 1.6	1.63933	4.17756
g04877.t1	AT1G12020.1	hypothetical protein		-2.62279	4.1725
g08046.t1	AT2G32140.1	transmembrane receptor		1.50829	4.16893
g12465.t1	AT2G39100.1	RING/U-box superfamily protein		1.30769	4.16893
g23473.t1	AT5G56100.1	glycine-rich protein / oleosin		-1.7198	4.16644
g27126.t1	AT5G22610.2	F-box/RNI-like/FBD-like domains-containing protein		-2.11763	4.1528
g13783.t1	AT1G22270.1	Trm112p-like protein		1.53135	4.15161
g31763.t1	AT2G35240.1	plastid developmental protein DAG	MORF6	-1.10211	4.15078
g31682.t1	AT5G05410.1	DRE-binding protein 2A	DREB2A,DREB2,DEHYDRATION-RESPONSIVE ELEMENT BINDING PROTEIN 2	2.04752	4.14044
g31745.t1	AT5G46220.1	transmembrane protein (DUF616)	TOD1,TurgOr regulation Defect 1	-1.98538	4.14027
g18391.t1	AT2G38410.1	ENTH/VHS/GAT family protein		1.3576	4.13034
g06285.t1	AT3G05220.1	Heavy metal transport/detoxification superfamily protein		1.14355	4.12409
g18540.t1	AT4G09180.1	basic helix-loop-helix (bHLH) DNA-binding superfamily protein	FBH2	-1.34714	4.11913
g02498.t1	AT3G02690.1	nodulin MtN21 /EamA-like transporter family protein		-1.32958	4.1122
g22523.t1	AT3G19460.3	Reticulon family protein		1.05011	4.11199
g31260.t1	AT1G66140.1	zinc finger protein 4	ZFP4	-1.3646	4.11178
g27195.t1	AT2G27900.1	coiled-coil protein		-2.04448	4.10538
g03904.t1	AT1G71480.1	Nuclear transport factor 2 (NTF2) family protein		-1.0752	4.10318
g05932.t1	AT3G11110.1	RING/U-box superfamily protein		-2.26484	4.10054
g17157.t1	AT4G17140.3	pleckstrin homology (PH) domain-containing protein		1.06338	4.09528
g26780.t1	AT3G03780.1	methionine synthase 2	MS2,ATMS2,methionine synthase 2	1.28182	4.09216
g00753.t1	AT4G32180.1	pantothenate kinase 2	PANK2,ATPANK2,pantothenate kinase 2	-1.31835	4.09102
g09482.t1	AT5G53730.1	Late embryogenesis abundant (LEA) hydroxyproline-rich glycoprotein family	NHL26,NDR1/HIN1-like 26	1.54513	4.07643
g21786.t1	AT4G21860.1	methionine sulfoxide reductase B 2	MSRB2	-1.17984	4.07643
g00883.t1	AT4G31080.2	integral membrane metal-binding family protein (DUF2296)		1.09884	4.07624
g01368.t1	AT1G78080.1	related to AP2 4	RAP2.4,AtWIND1,WIND1,wound induced dedifferentiation 1	1.54508	4.05929
g06076.t1	AT3G09840.1	cell division cycle 48	CDC48,ATCDC48,CDC48A	1.083	4.05929
g31052.t1	AT5G01080.1	Beta-galactosidase related protein		-1.5011	4.04271
g01616.t1	AT1G80380.2	P-loop containing nucleoside triphosphate hydrolases superfamily protein		-1.35186	4.03018
g06971.t1	AT2G29390.1	sterol 4-alpha-methyl-oxidase 2-2	SMO2-2,ATSMO2-2,Arabidopsis thaliana sterol 4-alpha-methyl-oxidase 2-2,ATSMO2,STEROL 4-ALPHA-METHYL-OXIDASE 2	-1.53364	4.0291
g01780.t1	AT1G01430.1	TRICHOME BIREFRINGENCE-LIKE 25	TBL25	-1.08602	4.02802
g15951.t1	AT5G48570.1	FKBP-type peptidyl-prolyl cis-trans isomerase family protein	ATFKBP65,FKBP65,ROF2	-1.66754	4.02466
g23719.t1				1.40937	4.01204
g09374.t1	AT5G54640.1	Histone superfamily protein	RAT5,ATHTA1,HTA1,histone H2A 1	1.22139	4.00241
g15544.t2	AT5G06220.2	LETM1-like protein		-2.19068	3.99677
g04319.t1	AT4G29210.1	gamma-glutamyl transpeptidase 4	GGT4,GGT3,gamma-glutamyl transpeptidase 3	1.32467	3.99546
g10756.t1	AT5G13200.1	GRAM domain family protein	GER5,GEm-Related 5	1.29371	3.99509
g30731.t2	AT2G30660.1	ATP-dependent caseinolytic (Clp) protease/crotonase family protein		-1.58742	3.99454
g04565.t1	AT4G26990.1	polyadenylate-binding protein interacting protein		1.71167	3.9915
g19270.t1	AT5G14270.2	bromodomain and extraterminal domain protein 9	BET9,ATBET9,bromodomain and extraterminal domain protein 9	1.17151	3.9915
g04424.t1	AT4G28270.1	RING membrane-anchor 2	RMA2,ATRMA2	-1.49092	3.98812
g29042.t1	AT3G46000.2	actin depolymerizing factor 2	ADF2	1.09346	3.98307
g24406.t1	AT1G35230.1	arabinogalactan protein 5	AGP5	2.17945	3.97407
g21351.t1	AT4G13830.2	DNAJ-like 20	J20,DJC26,DNA J protein C26	-1.89847	3.97401
g18836.t1	AT1G30910.1	Molybdenum cofactor sulfurase family protein		-1.56975	3.97199
g23821.t1	AT5G08190.1	nuclear factor Y%2C subunit B12	NF-YB12	1.36805	3.96946
g18363.t1	AT3G47680.1	DNA binding protein		-2.07104	3.96946
g19492.t1	AT5G02100.1	Oxysterol-binding family protein	UNE18,ORP3A,OSBP(OXYSTEROL BINDING PROTEIN)-RELATED PROTEIN 3A	1.56972	3.96237
g31789.t1	AT1G10960.1	ferredoxin 1	FD1,ATFD1,ferredoxin 1	-1.07063	3.96111
g10532.t1	AT5G10660.2	calmodulin-binding protein-like protein		2.08176	3.95699
g21179.t1	AT3G56800.1	calmodulin 3	CAM3,ACAM-3,CALMODULIN 3	1.17954	3.95699
g30388.t1	AT5G50100.1	Putative thiol-disulfide oxidoreductase DCC		-1.40475	3.95398
g30065.t1	AT2G10950.1	BSD domain-containing protein		-1.4794	3.94957
g08364.t1	AT5G51720.1	2 iron%2C 2 sulfur cluster binding protein	NEET,At-NEET	-1.6066	3.94784
g06605.t1	AT3G16130.1	RHO guanyl-nucleotide exchange factor 13	ROPGEF13,ATROPGEF13,PIRF2,phytochrome interacting RopGEF 2	-1.47289	3.94229
g00474.t1	AT4G34550.1	F-box protein		-1.7428	3.92197
g23009.t1	AT5G53100.1	NAD(P)-binding Rossmann-fold superfamily protein		-1.67929	3.92185
g15320.t1	AT4G18430.1	RAB GTPase homolog A1E	RABA1e,AtRABA1e,RAB GTPase homolog A1E	2.464	3.91245
g17189.t1	AT4G16770.1	2-oxoglutarate (2OG) and Fe(II)-dependent oxygenase superfamily protein		-2.047	3.90465
g12403.t1	AT5G63890.2	histidinol dehydrogenase	HDH,ATHDH,histidinol dehydrogenase,HISN8,HISTIDINE BIOSYNTHESIS 8	-1.11562	3.89742
g15410.t1	AT4G19170.1	nine-cis-epoxycarotenoid dioxygenase 4	NCED4,CCD4,carotenoid cleavage dioxygenase 4	-2.11662	3.88522
g23820.t1	AT5G08200.1	peptidoglycan-binding LysM domain-containing protein		1.22881	3.88152
g14800.t1	AT1G68050.1	flavin-binding%2C kelch repeat%2C f box 1	FKF1,ADO3	1.70184	3.87734
g27728.t1	AT5G23210.1	serine carboxypeptidase-like 34	SCPL34	-1.5473	3.87142
g20455.t1	AT3G52720.1	alpha carbonic anhydrase 1	ACA1,ATACA1,A. THALIANA ALPHA CARBONIC ANHYDRASE 1,CAH1,CARBONIC ANHYDRASE 1	-1.53599	3.87048
g02984.t1	AT4G37320.1	cytochrome P450%2C family 81%2C subfamily D%2C polypeptide 5	CYP81D5	-1.46798	3.86594
g22290.t1	AT3G49670.1	Leucine-rich receptor-like protein kinase family protein	BAM2	-2.11754	3.86594
g06411.t1	AT3G06145.1	RING zinc finger protein		-1.897	3.86174
g08382.t1	AT5G51570.1	SPFH/Band 7/PHB domain-containing membrane-associated protein family		2.42008	3.85266
g26990.t1	AT1G08697.1			-2.40906	3.85266
g17406.t1	AT1G48600.2	S-adenosyl-L-methionine-dependent methyltransferases superfamily protein	PMEAMT,AtPMEAMT	-1.38907	3.84722
g07346.t1	AT5G67560.1	ADP-ribosylation factor-like A1D	ARLA1D,ATARLA1D,ADP-ribosylation factor-like A1D	1.13873	3.84476
g12171.t1	AT5G19970.1	GRAS family transcription factor family protein		-1.696	3.84459
g23942.t1	AT2G21340.1	MATE efflux family protein		-1.90199	3.83545
g20721.t1	AT3G26300.1	cytochrome P450%2C family 71%2C subfamily B%2C polypeptide 34	CYP71B34	-1.54117	3.82972
g24704.t1	AT1G58290.1	Glutamyl-tRNA reductase family protein	HEMA1	-1.24138	3.81631
g00476.t1	AT4G34540.1	NmrA-like negative transcriptional regulator family protein		-1.45683	3.81176
g00598.t1	AT4G33510.1	3-deoxy-d-arabino-heptulosonate 7-phosphate synthase	DHS2,AtDAHP2,DAHP2,3-DEOXY-D-ARABINO-HEPTULOSONATE-7-PHOSPHATE 2	1.15395	3.80999
g22472.t1	AT5G41680.1	Protein kinase superfamily protein		1.95728	3.80602
g17360.t1	AT2G42750.1	DNAJ heat shock N-terminal domain-containing protein	DJC77,DNA J protein C77	-1.25587	3.80602
g11273.t1	AT3G21650.1	Protein phosphatase 2A regulatory B subunit family protein		1.10237	3.79985
g14956.t1	AT3G50770.1	calmodulin-like 41	CML41	1.93935	3.79837
g25477.t1	AT3G44300.1	nitrilase 2	NIT2,AtNIT2,nitrilase 2	2.36473	3.79799
g18296.t1	AT1G08035.1	hypothetical protein		1.95737	3.79799
g25159.t1	AT1G59660.1	Nucleoporin autopeptidase		1.17776	3.79799
g13934.t1	AT1G19150.1	PSI type II chlorophyll a/b-binding protein (Lhca2*1)	Lhca6,LHCA2*1	-2.65797	3.79799
g26451.t1	AT1G35580.1	cytosolic invertase 1	CINV1,A/N-InvG,alkaline/neutral invertase G	1.33026	3.79727
g27294.t1	AT5G23010.2	methylthioalkylmalate synthase 1	MAM1,IMS3,2-ISOPROPYLMALATE SYNTHASE 3	-1.75224	3.79727
g20271.t1	AT4G15530.5	pyruvate orthophosphate dikinase	PPDK	-1.76163	3.79727
g23307.t1	AT1G66980.2	suppressor of npr1-1 constitutive 4	SNC4,GDPDL2,Glycerophosphodiester phosphodiesterase (GDPD) like 2	-1.99581	3.79727
g02384.t1	AT1G07167.1			2.4334	3.79597
g21510.t1	AT2G25690.1	DUF581 family protein%2C putative (DUF581)		1.18378	3.79597
g23109.t1	AT4G16280.2	flowering time control protein FCA	FCA	-1.62862	3.79597
g14542.t1	AT2G01570.1	GRAS family transcription factor family protein	RGA1,RGA,REPRESSOR OF GA	-1.44986	3.79196
g12717.t3	AT3G46540.1	ENTH/VHS family protein		-1.57115	3.78629
g10689.t1	AT5G12190.1	RNA-binding (RRM/RBD/RNP motifs) family protein		1.25718	3.75355
g31584.t2	AT2G01690.2	ARM repeat superfamily protein		-1.88668	3.75353
g28783.t1	AT1G51950.1	indole-3-acetic acid inducible 18	IAA18	1.32527	3.75324
g17101.t1	AT4G17615.3	calcineurin B-like protein 1	CBL1,ATCBL1,ARABIDOPSIS THALIANA CALCINEURIN B-LIKE PROTEIN,SCABP5,SOS3-LIKE CALCIUM BINDING PROTEIN 5	1.41751	3.75301
g24147.t1	AT5G57130.1	Clp amino terminal domain-containing protein	SMXL5,SMAX1-like 5	1.35993	3.75301
g24662.t1				1.94917	3.75142
g09140.t1	AT4G02130.1	galacturonosyltransferase 6	GATL6,LGT10	-1.40756	3.75142
g13272.t3	AT5G18240.1	myb-related protein 1	MYR1,ATMYR1,ARABIDOPSIS MYB-RELATED PROTEIN 1	-1.45609	3.74754
g01894.t1	AT1G02820.1	Late embryogenesis abundant 3 (LEA3) family protein	LEA3,AtLEA3	-2.05694	3.74754
g11053.t1	AT5G59210.1	myosin heavy chain-like protein		1.191	3.747
g27036.t1	AT3G46080.1	C2H2-type zinc finger family protein		3.17319	3.74446
g00543.t1	AT4G33985.1	membrane insertase%2C putative (DUF1685)		1.29603	3.74446
g18109.t1	AT2G41620.1	Nucleoporin interacting component (Nup93/Nic96-like) family protein		1.07107	3.74446
g03343.t1	AT2G34460.1	NAD(P)-binding Rossmann-fold superfamily protein		-0.995908	3.73925
g13882.t1	AT1G19650.1	Sec14p-like phosphatidylinositol transfer family protein		-1.07204	3.72648
g26392.t1	AT2G02520.1	RNA-directed DNA polymerase (reverse transcriptase)-related family protein		1.59281	3.71521
g14019.t1	AT1G18360.1	alpha/beta-Hydrolases superfamily protein		-1.44479	3.71521
g28004.t1	AT3G45650.2	nitrate excretion transporter1	NAXT1,AtNPF2.7,NPF2.7,NRT1/ PTR family 2.7	1.71298	3.70946
g23331.t1	AT4G07868.1	transmembrane protein		1.18054	3.70946
g16704.t1	AT3G48520.1	cytochrome P450%2C family 94%2C subfamily B%2C polypeptide 3	CYP94B3	2.48949	3.70502
g24741.t1	AT1G58180.2	beta carbonic anhydrase 6	BCA6,ATBCA6,A. THALIANA BETA CARBONIC ANHYDRASE 6	-1.04603	3.6994
g13769.t1	AT1G22430.1	GroES-like zinc-binding dehydrogenase family protein		-1.80189	3.6994
g26711.t1	AT1G24260.2	K-box region and MADS-box transcription factor family protein	SEP3,AGL9,AGAMOUS-like 9	3.98827	3.68391
g10085.t1	AT1G15002.1	Natural antisense transcript overlaps with AT1G15000		-1.49595	3.68391
g02454.t1	AT1G07890.1	ascorbate peroxidase 1	APX1,ATAPX01,ATAPX1,CS1,MEE6,maternal effect embryo arrest 6	1.24656	3.67875
g16456.t2	AT2G46765.1	hypothetical protein		-4.13229	3.67801
g07472.t1	AT5G64940.1	ABC2 homolog 13	ATH13,ATATH13,ARABIDOPSIS THALIANA ABC2 HOMOLOG 13,ATOSA1,A. THALIANA OXIDATIVE STRESS-RELATED ABC1-LIKE PROTEIN 1,OSA1,OXIDATIVE STRESS-RELATED ABC1-LIKE PROTEIN 1	-1.25936	3.67439
g12438.t1	AT5G64200.1	serine/arginine-rich splicing factor-like protein%2C putative	SC35,ATSC35,ARABIDOPSIS THALIANA ORTHOLOG OF HUMAN SPLICING FACTOR SC35,At-SC35,ortholog of human splicing factor SC35	1.40479	3.66871
g27508.t1	AT1G34750.1	Protein phosphatase 2C family protein		1.35806	3.66452
g15118.t1	AT5G22120.1	coiled-coil protein		1.24528	3.66452
g10337.t1	AT4G24840.1	oligomeric golgi complex subunit-like protein		1.13906	3.66452
g20557.t1	AT3G27350.2	transcriptional regulator ATRX-like protein		-1.48651	3.66452
g07754.t1	AT3G25890.1	Integrase-type DNA-binding superfamily protein	CRF11	-1.71858	3.66452
g28829.t1	AT1G09530.1	phytochrome interacting factor 3	PIF3,PAP3,PHYTOCHROME-ASSOCIATED PROTEIN 3,POC1,PHOTOCURRENT 1	-1.96856	3.66452
g13004.t1	AT1G28440.1	HAESA-like 1	HSL1	-2.10883	3.66452
g14721.t1	AT1G68680.1	SH3/FCH domain protein		-1.35043	3.63251
g18262.t1	AT1G08390.1	recQ-mediated instability-like protein		-1.50656	3.63233
g26456.t1	AT1G35560.1	TCP family transcription factor	AtTCP23,TCP23,TCP domain protein 23	-1.30222	3.63227
g02986.t1	AT4G37300.1	maternal effect embryo arrest 59	MEE59	-1.55874	3.62883
g05523.t1	AT3G61060.2	phloem protein 2-A13	PP2-A13,AtPP2-A13,phloem protein 2-A13	1.51523	3.62434
g26646.t1	AT1G59820.1	aminophospholipid ATPase 3	ALA3	1.0354	3.62411
g23466.t1	AT5G56170.1	LORELEI-LIKE-GPI-ANCHORED PROTEIN 1	LLG1	1.00417	3.62301
g05037.t1	AT1G10660.1	transmembrane protein		-1.18182	3.62301
g07625.t1	AT5G45820.1	CBL-interacting protein kinase 20	CIPK20,PKS18,PROTEIN KINASE 18,SnRK3.6,SNF1-RELATED PROTEIN KINASE 3.6	-2.39163	3.62301
g26358.t1	AT1G29690.1	MAC/Perforin domain-containing protein	CAD1,NSL2,necrotic spotted lesion 2	1.29841	3.6211
g23387.t1	AT3G25530.1	glyoxylate reductase 1	GLYR1,ATGHBDH,AtGLYR1,GHBDH,GR1,GLYOXYLATE REDUCTASE 1	-2.24653	3.61755
g00015.t2	AT5G17530.4	phosphoglucosamine mutase family protein		-1.37185	3.61692
g25721.t1	AT2G30766.1	hypothetical protein		-3.28677	3.60519
g01510.t1	AT1G79430.2	Homeodomain-like superfamily protein	APL,WDY,WOODY	-1.17753	3.60223
g14963.t1	AT3G50750.1	BES1/BZR1 homolog 1	BEH1	-1.65591	3.59392
g01869.t1	AT4G02080.1	secretion-associated RAS super family 2	SAR2,ASAR1,ATSAR2,secretion-associated RAS super family 2,ATSARA1C	1.00325	3.58663
g26436.t1	AT5G42330.1	hypothetical protein		1.339	3.58636
g19569.t2	AT3G25805.1	transmembrane protein		-1.90543	3.58636
g00717.t1	AT4G32520.1	serine hydroxymethyltransferase 3	SHM3,AtSHMT3,SERINE HYDROXYMETHYLTRANSFERASE 3	-1.42792	3.58447
g00552.t2	AT4G33920.1	Protein phosphatase 2C family protein	APD5,Arabidopsis Pp2c clade D 5	1.30947	3.57762
g02278.t1	AT1G06320.1	hypothetical protein		1.21183	3.57762
g09867.t1	AT1G17220.1	Translation initiation factor 2%2C small GTP-binding protein	FUG1	-1.05024	3.56285
g25708.t1	AT5G28020.1	cysteine synthase D2	CYSD2,ATCYSD2,CYSTEINE SYNTHASE D2	-1.08185	3.56285
g21352.t1	AT4G13840.1	HXXXD-type acyl-transferase family protein	CER26,ECERIFERUM 26	-1.42262	3.56285
g24105.t1	AT5G56850.1	hypothetical protein		-1.66428	3.56285
g20996.t1	AT2G23120.1	Late embryogenesis abundant protein%2C group 6		-1.58885	3.5587
g25278.t1	AT5G24150.1	FAD/NAD(P)-binding oxidoreductase family protein	SQP1	-2.23456	3.55765
g11665.t1	AT3G09270.1	glutathione S-transferase TAU 8	GSTU8,ATGSTU8,glutathione S-transferase TAU 8	1.47772	3.54033
g17012.t1	AT1G45191.1	Glycosyl hydrolase superfamily protein	BGLU1	-2.16494	3.53878
g18400.t1	AT2G38450.1	Sel1 repeat protein		0.94788	3.53379
g05725.t1	AT5G49645.1	hypothetical protein		-2.17783	3.53379
g18193.t1	AT1G09070.1	soybean gene regulated by cold-2	SRC2,(AT)SRC2,SOYBEAN GENE REGULATED BY COLD-2,AtSRC2	1.21205	3.52201
g29511.t1	AT4G12070.1	hypothetical protein		1.1194	3.52201
g32328.t1	AT1G06210.1	ENTH/VHS/GAT family protein		1.04267	3.52201
g05899.t1	AT3G11397.1	prenylated RAB acceptor 1.A3	PRA1.A3	-1.63541	3.51907
g22971.t1	AT1G63970.1	isoprenoid F	ISPF,MECPS,2C-METHYL-D-ERYTHRITOL 2,4-CYCLODIPHOSPHATE SYNTHASE	-0.983038	3.51882
g08107.t1				1.30087	3.51865
g06069.t1	AT3G09900.1	RAB GTPase homolog E1E	RABE1e,ATRAB8E,ATRABE1E,RAB GTPase homolog E1E	1.1359	3.51865
g08810.t1	AT2G24280.1	alpha/beta-Hydrolases superfamily protein		-1.26837	3.51628
g03715.t1	AT1G69840.1	SPFH/Band 7/PHB domain-containing membrane-associated protein family		1.21391	3.5093
g22770.t1	AT3G22890.1	ATP sulfurylase 1	APS1,ATPS1	-1.19375	3.5093
g03508.t1	AT2G36080.1	AP2/B3-like transcriptional factor family protein	ABS2,NGAL1,NGATHA-Like 1	1.66356	3.50077
g07324.t1	AT5G67370.1	DUF1230 family protein (DUF1230)	CGLD27	-1.03553	3.48997
g05432.t2	AT3G61700.2	helicase with zinc finger protein		-1.29993	3.48997
g27223.t1	AT4G13510.1	ammonium transporter 1%3B1	AMT1%3B1,ATAMT1%3B1,ATAMT1,ARABIDOPSIS THALIANA AMMONIUM TRANSPORT 1	1.31673	3.48955
g04772.t1	AT1G12990.1	beta-1%2C4-N-acetylglucosaminyltransferase family protein		1.37062	3.48566
g02232.t1	AT1G05850.1	Chitinase family protein	POM1,ATCTL1,CTL1,CHITINASE-LIKE PROTEIN 1,ELP1,ECTOPIC DEPOSITION OF LIGNIN IN PITH 1,ELP,ECTOPIC DEPOSITION OF LIGNIN IN PITH,ERH2,ECTOPIC ROOT HAIR 2,HOT2,SENSITIVE TO HOT TEMPERATURES 2	-1.76082	3.48566
g16442.t1	AT2G04550.1	indole-3-butyric acid response 5	IBR5,DSPTP1E,DUAL SPECIFICITY PROTEIN PHOSPHATASE 1E	1.11812	3.48561
g05239.t1	AT4G21120.1	amino acid transporter 1	AAT1,AtCAT1,CAT1,CATIONIC AMINO ACID TRANSPORTER 1	1.55722	3.48422
g01217.t1	AT1G76650.1	calmodulin-like 38	CML38	2.59675	3.48065
g07115.t1	AT2G28310.1	trimethylguanosine synthase (DUF707)		-1.3954	3.47991
g27711.t1	AT5G49520.1	WRKY DNA-binding protein 48	WRKY48,ATWRKY48,ARABIDOPSIS THALIANA WRKY DNA-BINDING PROTEIN 48	1.06993	3.47387
g21970.t1	AT2G18300.3	basic helix-loop-helix (bHLH) DNA-binding superfamily protein	HBI1	-2.04162	3.47325
g29129.t1	AT5G44190.1	GOLDEN2-like 2	GLK2,ATGLK2,GPRI2,GBF'S PRO-RICH REGION-INTERACTING FACTOR 2	-1.37483	3.47159
g12389.t1	AT5G63760.1	RING/U-box superfamily protein	ARI15,ATARI15,ARABIDOPSIS ARIADNE 15	1.69192	3.4694
g14442.t1	AT4G22340.3	cytidinediphosphate diacylglycerol synthase 2	CDS2	-1.52141	3.4694
g26554.t1	AT4G11960.1	PGR5-like B	PGRL1B	-0.969194	3.46901
g21628.t1	AT3G18760.1	Translation elongation factor EF1B/ribosomal protein S6 family protein		-1.34521	3.46901
g09676.t1	AT2G46500.1	phosphoinositide 4-kinase gamma 4	PI4K GAMMA 4,ATPI4K GAMMA 4,phosphoinositide 4-kinase gamma 4,UBDK GAMMA 4,UBIQUITIN-LIKE DOMAIN KINASE GAMMA 4	1.2633	3.46746
g25591.t1	AT1G50740.1	Transmembrane proteins 14C		1.35686	3.46421
g11704.t1	AT3G08943.1	ARM repeat superfamily protein		1.18164	3.4589
g27630.t1	AT1G56210.1	Heavy metal transport/detoxification superfamily protein		-1.62385	3.45544
g05071.t2	AT1G10390.1	Nucleoporin autopeptidase		1.21639	3.45051
g03177.t1	AT2G32870.1	TRAF-like family protein		-2.25621	3.44758
g18305.t1	AT2G37680.2	glucose-induced degradation-like protein		-2.02074	3.44757
g31033.t1	AT3G03160.1	B-cell receptor-associated-like protein		1.11719	3.44681
g00877.t1	AT4G31150.1	endonuclease V family protein		1.03073	3.44359
g25635.t1	AT4G08700.1	Drug/metabolite transporter superfamily protein	ATPUP13	-1.29214	3.44176
g15788.t1	AT5G03995.1	hypothetical protein		-2.37944	3.44166
g11234.t1	AT3G21320.1	EARLY FLOWERING protein		-3.25725	3.43667
g31421.t1	AT2G05914.1	Natural antisense transcript overlaps with AT2G05915		1.26436	3.43646
g13175.t1	AT5G19025.2	Ribosomal protein L34e superfamily protein		-1.67726	3.4337
g00658.t1	AT4G32990.1	Transducin/WD40 repeat-like superfamily protein		1.1095	3.43269
g15886.t1	AT5G48250.1	B-box type zinc finger protein with CCT domain-containing protein	BBX8	1.41267	3.4273
g28989.t1	AT3G19860.2	basic helix-loop-helix (bHLH) DNA-binding superfamily protein	bHLH121	-1.18436	3.42174
g20975.t1	AT2G22970.3	serine carboxypeptidase-like 11	SCPL11	-1.85612	3.42174
g17410.t1	AT1G48560.2	hypothetical protein		1.19253	3.41955
g01784.t1	AT1G01390.2	UDP-Glycosyltransferase superfamily protein		-2.53533	3.41458
g02746.t1	AT4G38740.1	rotamase CYP 1	ROC1	-1.158	3.40912
g30133.t1	AT3G24060.1	Plant self-incompatibility protein S1 family		-1.41522	3.40591
g29502.t1	AT1G20430.1	hypothetical protein		1.25903	3.39299
g28011.t1	AT2G45060.1	alanine-tRNA ligase		1.23651	3.38831
g09531.t1	AT2G47910.1	chlororespiratory reduction 6	CRR6	-1.60283	3.38664
g18969.t1	AT1G45976.1	S-ribonuclease binding protein 1	SBP1	0.957951	3.38543
g25527.t1	AT5G50250.1	chloroplast RNA-binding protein 31B	CP31B	-1.22701	3.38152
g31259.t1	AT1G45100.1	RNA-binding (RRM/RBD/RNP motifs) family protein		-1.41152	3.38144
g20332.t2	AT4G08480.1	mitogen-activated protein kinase kinase kinase 9	MAPKKK9,MEKK2,MAPK/ERK KINASE KINASE 2,SUMM1,suppressor of mkk1 mkk2 1	-1.43883	3.37813
g00292.t1	AT4G36080.1	phosphotransferases/inositol or phosphatidylinositol kinase		1.10219	3.37799
g12795.t1	AT3G47130.1	F-box associated ubiquitination effector family protein		2.07749	3.37587
g09379.t1	AT5G54585.1	hypothetical protein		-1.62554	3.36155
g15338.t1	AT4G18580.1	hypothetical protein		1.36756	3.35364
g04032.t2	AT1G72740.1	Homeodomain-like/winged-helix DNA-binding family protein		-1.11379	3.35124
g09545.t1	AT2G47790.1	Transducin/WD40 repeat-like superfamily protein	GTS1,GIGANTUS 1	-1.44007	3.35124
g29515.t1	AT4G12090.1	Cornichon family protein		1.38196	3.3507
g06463.t1	AT3G06570.1	Galactose oxidase/kelch repeat superfamily protein		1.54345	3.34793
g10262.t1	AT4G25610.1	C2H2-like zinc finger protein		1.28893	3.34221
g13518.t1	AT1G19060.1	hypothetical protein (DUF626)		-1.71214	3.34221
g12427.t1	AT5G64090.1	hyccin		0.969405	3.34109
g07776.t1	AT5G47060.1	hypothetical protein (DUF581)		1.15005	3.32531
g07365.t1	AT5G65850.1	F-box and associated interaction domains-containing protein		1.37743	3.32491
g03551.t1	AT2G36460.1	Aldolase superfamily protein	FBA6	1.07063	3.32491
g13556.t1	AT1G20225.1	Thioredoxin superfamily protein		-1.32689	3.32403
g08400.t1	AT5G51400.1	PLAC8 family protein		-1.41248	3.31889
g03074.t1	AT2G21790.1	ribonucleotide reductase 1	RNR1,ATRNR1,RIBONUCLEOTIDE REDUCTASE LARGE SUBUNIT 1,CLS8,CRINKLY LEAVES 8,DPD2,defective in pollen organelle DNA degradation 2,R1,RIBONUCLEOTIDE REDUCTASE 1	-1.35572	3.31697
g16074.t1				-1.4729	3.31337
g10893.t1	AT5G60600.1	4-hydroxy-3-methylbut-2-enyl diphosphate synthase	HDS,CLB4,CHLOROPLAST BIOGENESIS 4,CSB3,CONSTITUTIVE SUBTILISIN 3,GCPE,ISPG	-1.3776	3.31246
g21454.t1	AT4G04910.1	AAA-type ATPase family protein	NSF	1.10091	3.30779
g31654.t1	AT5G11090.1	serine-rich protein-like protein		1.02294	3.30331
g03799.t1	AT1G70580.1	alanine-2-oxoglutarate aminotransferase 2	AOAT2,GGT2,GLUTAMATE:GLYOXYLATE AMINOTRANSFERASE 2	-1.09789	3.29697
g05822.t1	AT3G12120.1	fatty acid desaturase 2	FAD2,AtFAD2	1.03684	3.29494
g19691.t1	AT2G14260.1	proline iminopeptidase	PIP	-1.22741	3.29467
g06274.t1	AT3G05120.1	alpha/beta-Hydrolases superfamily protein	GID1A,ATGID1A,GA INSENSITIVE DWARF1A	-1.95245	3.29417
g16653.t1	AT3G57410.1	villin 3	VLN3,ATVLN3	1.26052	3.29069
g26204.t1	AT2G27020.2	20S proteasome alpha subunit G1	PAG1	1.14117	3.29069
g28551.t1	AT2G12550.1	ubiquitin-associated (UBA)/TS-N domain-containing protein	NUB1	0.932633	3.27595
g24005.t1	AT3G23710.1	Tic22-like family protein	Tic22-III,AtTic22-III,translocon at the inner envelope membrane of chloroplasts 22-III	-1.22489	3.27483
g17994.t1	AT2G43290.1	Calcium-binding EF-hand family protein	MSS3	1.31396	3.27138
g01650.t1	AT3G42170.1	BED zinc finger and hAT dimerization domain-containing protein DAYSLEEPER	DAYSLEEPER	1.28878	3.27138
g10465.t1	AT4G23650.1	calcium-dependent protein kinase 6	CDPK6,AtCDPK6,CPK3,Calcium dependent protein kinase 3	0.935599	3.2697
g25668.t1	AT4G08870.1	Arginase/deacetylase superfamily protein	ARGAH2	-1.26159	3.26968
g02632.t1	AT3G01500.2	carbonic anhydrase 1	CA1,ATBCA1,BETA CARBONIC ANHYDRASE 1,ATSABP3,ARABIDOPSIS THALIANA SALICYLIC ACID-BINDING PROTEIN 3,SABP3,SALICYLIC ACID-BINDING PROTEIN 3	-2.15952	3.26748
g26290.t1	AT1G57680.1	plasminogen activator inhibitor	Cand1	1.28723	3.26719
g07438.t1	AT5G65270.1	RAB GTPase homolog A4A	RABA4a,AtRABA4a,RAB GTPase homolog A4A	1.07205	3.26467
g01587.t1	AT1G80610.1	hypothetical protein		1.04275	3.26467
g27386.t1	AT4G08900.1	arginase	ARGAH1	-1.04881	3.26467
g13634.t1	AT3G17910.1	Surfeit locus 1 cytochrome c oxidase biogenesis protein	SURF1,EMB3121,EMBRYO DEFECTIVE 3121	-2.14252	3.26467
g15307.t1	AT1G50200.2	Alanyl-tRNA synthetase	ALATS,ACD	1.05525	3.25997
g21630.t1	AT3G18773.1	RING/U-box superfamily protein		-1.80668	3.25392
g20710.t1	AT3G26200.1	cytochrome P450%2C family 71%2C subfamily B%2C polypeptide 22	CYP71B22	-1.1393	3.25321
g22340.t1	AT2G24820.1	translocon at the inner envelope membrane of chloroplasts 55-II	TIC55-II,AtTic55,translocon at the inner envelope membrane of chloroplasts 55,Tic55,translocon at the inner envelope membrane of chloroplasts 55	-1.05166	3.24564
g15449.t1	AT5G35910.1	Polynucleotidyl transferase%2C ribonuclease H fold protein with HRDC domain-containing protein		-1.94231	3.23631
g22461.t1	AT5G41550.1	Disease resistance protein (TIR-NBS-LRR class) family		1.22154	3.23467
g12796.t1	AT3G47160.2	RING/U-box superfamily protein		1.04841	3.23467
g09392.t1	AT5G54500.2	flavodoxin-like quinone reductase 1	FQR1	1.46453	3.2329
g13645.t1	AT1G23520.1	hypothetical protein (DUF220)		0.979264	3.23033
g02083.t1	AT1G04530.1	Tetratricopeptide repeat (TPR)-like superfamily protein	TPR4	-1.09897	3.23033
g17398.t1	AT2G43060.1	ILI1 binding bHLH 1	IBH1,AtIBH1	-1.44191	3.23033
g20251.t1	AT4G15680.1	Thioredoxin superfamily protein		-1.44776	3.23033
g02273.t2	AT1G17255.1	Natural antisense transcript overlaps with AT1G17250		-1.14258	3.22866
g04642.t1	AT4G26300.5	Arginyl-tRNA synthetase%2C class Ic	emb1027	-1.64426	3.2286
g11342.t1	AT3G22235.1	cysteine-rich TM module stress tolerance protein		-2.62854	3.2286
g11551.t1	AT3G55240.1	Plant protein 1589 of unknown function		-2.25816	3.2206
g12509.t1	AT2G39480.1	P-glycoprotein 6	ABCB6,PGP6,P-glycoprotein 6	1.00841	3.22027
g20154.t1	AT3G17210.1	heat stable protein 1	HS1,ATHS1,A. THALIANA HEAT STABLE PROTEIN 1	1.0072	3.21957
g06403.t1	AT3G06080.2	trichome birefringence-like protein (DUF828)	TBL10	-1.37607	3.21666
g13219.t1	AT5G18670.1	beta-amylase 3	BMY3,BAM9,BETA-AMYLASE 9	-1.28181	3.2165
g06855.t1	AT3G13980.1	SKI/DACH domain protein		-2.16071	3.2165
g11622.t1	AT3G55890.1	Yippee family putative zinc-binding protein		1.78353	3.21648
g06205.t1	AT3G04600.1	Nucleotidylyl transferase superfamily protein		-1.21068	3.21648
g04489.t1	AT5G54160.1	O-methyltransferase 1	OMT1,ATOMT1,O-methyltransferase 1,AtCOMT,COMT1,caffeate O-methyltransferase 1,OMT3,O-methyltransferase 3	1.81866	3.21569
g07183.t1	AT5G66070.2	RING/U-box superfamily protein		1.0612	3.21526
g09800.t1	AT4G23910.1	hypothetical protein		1.59224	3.2102
g19807.t1	AT4G00440.2	GPI-anchored adhesin-like protein%2C putative (DUF3741)	TRM15	1.00917	3.2102
g32016.t1	AT5G23020.1	2-isopropylmalate synthase 2	IMS2,MAM-L,METHYLTHIOALKYMALATE SYNTHASE-LIKE,MAM3	-2.28099	3.2102
g19803.t1	AT4G00490.1	beta-amylase 2	BAM2,BMY9,BETA-AMYLASE 9	-2.59216	3.2102
g25808.t1	AT2G20670.1	sugar phosphate exchanger%2C putative (DUF506)		-1.50015	3.207
g23663.t1	AT5G44785.2	organellar single-stranded DNA binding protein 3	OSB3	-1.08037	3.20653
g04062.t1	AT1G73110.1	P-loop containing nucleoside triphosphate hydrolases superfamily protein		-1.21316	3.20571
g24149.t1	AT5G57150.4	basic helix-loop-helix (bHLH) DNA-binding superfamily protein		1.49909	3.20361
g29401.t1	AT2G19310.1	HSP20-like chaperones superfamily protein		-1.02319	3.19988
g03289.t1	AT2G33840.1	Tyrosyl-tRNA synthetase%2C class Ib%2C bacterial/mitochondrial		-1.4094	3.19822
g25230.t1	AT1G69270.1	receptor-like protein kinase 1	RPK1,AtRPK1	1.00812	3.1914
g27942.t1	AT1G55270.1	Galactose oxidase/kelch repeat superfamily protein		1.0907	3.18913
g07810.t1	AT5G47220.1	ethylene responsive element binding factor 2	ERF2,ATERF-2,ETHYLENE RESPONSE FACTOR- 2,ATERF2,ETHYLENE RESPONSIVE ELEMENT BINDING FACTOR 2	0.990369	3.18913
g17651.t1				2.10694	3.18891
g30046.t1	AT5G32440.3	Ubiquitin system component Cue protein		1.01124	3.18891
g09030.t1	AT4G03110.1	RNA-binding protein-defense related 1	RBP-DR1,AtBRN1,AtRBP-DR1,RNA-binding protein-defense related 1,BRN1,Bruno-like 1	-1.5852	3.18287
g32314.t1	AT5G02520.2	dentin sialophosphoprotein-like protein	KNL2,KINETOCHORE NULL 2	-2.14585	3.17949
g29605.t1	AT2G26930.1	4-(cytidine 5'-phospho)-2-C-methyl-D-erithritol kinase	CDPMEK,ATCDPMEK,4-(cytidine 5'-phospho)-2-C-methyl-D-erithritol kinase,CMEK,4-(cytidine 5%26#8242%3B-diphospho)-2-C-methyl-d-erythritol kinase,CMK,4-(cytidine 5%26#8242%3B-diphospho)-2-C-methyl-d-erythritol kinase,ISPE,PDE277,PIGMENT DEFECTIVE 277	-0.995679	3.17919
g15730.t1	AT5G04490.1	phytol kinase 1 VTE5	VTE5	-1.24298	3.17691
g16583.t1	AT1G65870.1	Disease resistance-responsive (dirigent-like protein) family protein		-1.53943	3.17658
g13910.t1	AT1G19380.1	sugar%2C putative (DUF1195)		-1.47184	3.17437
g11509.t1	AT3G54860.2	Sec1/munc18-like (SM) proteins superfamily	ATVPS33	0.974862	3.16339
g14712.t1	AT1G68760.1	nudix hydrolase 1	NUDX1,ATNUDT1,ARABIDOPSIS THALIANA NUDIX HYDROLASE HOMOLOG 1,ATNUDX1,nudix hydrolase 1	1.07144	3.16082
g28490.t2				1.05658	3.16082
g09992.t1	AT1G16000.1	GAG1At protein		-1.28597	3.15606
g13692.t1	AT1G23130.1	Polyketide cyclase/dehydrase and lipid transport superfamily protein		-2.93338	3.15605
g02173.t1	AT1G04230.1	rRNA-processing EFG1-like protein (DUF2361)		1.19181	3.15566
g14669.t1	AT2G02800.1	protein kinase 2B	APK2B,Kin2,kinase 2	1.04708	3.15566
g17545.t1	AT5G43870.1	auxin canalization protein (DUF828)		-1.31925	3.15088
g03973.t1	AT1G72180.1	Leucine-rich receptor-like protein kinase family protein	CEPR2,C-terminally encoded peptide receptor 2	-1.08813	3.15081
g02426.t1	AT1G07650.2	Leucine-rich repeat transmembrane protein kinase		-1.45981	3.15081
g17428.t2	AT1G48410.2	Stabilizer of iron transporter SufD / Polynucleotidyl transferase	AGO1,AtAGO1,ICU9	0.957532	3.14867
g08009.t1	AT1G27100.1	Actin cross-linking protein		1.31388	3.14856
g24857.t1	AT1G55110.1	indeterminate(ID)-domain 7	IDD7,AtIDD7,indeterminate(ID)-domain 7	-2.08087	3.14602
g11278.t1	AT3G21700.3	Ras-related small GTP-binding family protein	SGP2	1.04567	3.14448
g14469.t1	AT4G22190.1	serine/arginine repetitive matrix-like protein		-1.29828	3.14448
g08074.t1	AT1G26665.1	Mediator complex%2C subunit Med10		1.06443	3.14193
g21073.t1	AT1G67560.1	PLAT/LH2 domain-containing lipoxygenase family protein	LOX6,ATLOX6,Arabidopsis thaliana lipoxygenase 6	-1.15724	3.14193
g13750.t1	AT1G22590.2	AGAMOUS-like 87	AGL87	2.09457	3.13718
g13485.t1	AT1G20810.1	FKBP-like peptidyl-prolyl cis-trans isomerase family protein		-0.960212	3.12934
g29122.t1	AT5G44260.1	Zinc finger C-x8-C-x5-C-x3-H type family protein	AtTZF5,TZF5,Tandem CCCH Zinc Finger protein 5	-2.06094	3.12934
g18068.t1	AT2G43945.1	hypothetical protein		-1.11231	3.12598
g13048.t1	AT1G29040.1	50S ribosomal protein L34		1.40515	3.12584
g00752.t1	AT4G32190.1	Myosin heavy chain-related protein		-0.926164	3.11612
g03119.t1	AT2G32390.5	glutamate receptor 3.5	GLR3.5,ATGLR3.5,glutamate receptor 3.5,GLR6	-1.87884	3.11601
g02233.t1	AT1G05860.1	INO80 complex subunit D-like protein		0.972866	3.11179
g16661.t1	AT3G57330.1	autoinhibited Ca2+-ATPase 11	ACA11	1.01453	3.10129
g21703.t1	AT2G22560.1	Kinase interacting (KIP1-like) family protein	NET2D	1.34749	3.09902
g27306.t1	AT5G23010.2	methylthioalkylmalate synthase 1	MAM1,IMS3,2-ISOPROPYLMALATE SYNTHASE 3	-1.75776	3.0945
g08260.t1	AT5G52510.1	SCARECROW-like 8	SCL8	-1.25585	3.09393
g03768.t1	AT1G70310.1	spermidine synthase 2	SPDS2	-1.72568	3.09393
g11730.t1	AT3G08700.1	ubiquitin-conjugating enzyme 12	UBC12	0.973222	3.09246
g09640.t1	AT2G46830.1	circadian clock associated 1	CCA1,AtCCA1	-1.39944	3.09246
g08248.t1	AT5G52545.2	RNA-binding protein-like RNA recognition motif protein		1.40993	3.09237
g10861.t1	AT5G60920.1	COBRA-like extracellular glycosyl-phosphatidyl inositol-anchored protein family	COB	-1.61376	3.09237
g28983.t1	AT3G19895.1	RING/U-box superfamily protein		-1.35426	3.09086
g25384.t1	AT4G27180.1	kinesin 2	ATK2,KATB,KINESIN-LIKE PROTEIN IN ARABIDOPSIS THALIANA B	-1.51831	3.08627
g13714.t1	AT1G22910.3	RNA-binding (RRM/RBD/RNP motifs) family protein		-1.80807	3.08414
g05373.t1	AT3G62200.1	Putative endonuclease or glycosyl hydrolase		1.03135	3.08388
g03160.t2	AT2G32700.7	LEUNIG-like protein	LUH,MUM1,MUCILAGE-MODIFIED 1	0.986307	3.0833
g19539.t1	AT3G26080.2	plastid-lipid associated protein PAP / fibrillin family protein		-1.22221	3.0833
g22553.t1	AT3G19710.1	branched-chain aminotransferase4	BCAT4	-1.42966	3.0833
g00800.t1	AT4G31820.1	Phototropic-responsive NPH3 family protein	ENP,MAB4,MACCHI-BOU 4,NPY1,NAKED PINS IN YUC MUTANTS 1	-2.0469	3.08216
g14387.t1	AT4G22820.1	A20/AN1-like zinc finger family protein		1.36916	3.07347
g06986.t1	AT2G29290.2	NAD(P)-binding Rossmann-fold superfamily protein		-1.05049	3.06874
g24671.t1	AT5G39380.1	Plant calmodulin-binding protein-like protein		1.15785	3.06752
g11097.t2	AT3G20270.1	lipid-binding serum glycoprotein family protein		-1.61395	3.06626
g00336.t1	AT4G35750.1	SEC14 cytosolic factor family protein / phosphoglyceride transfer family protein		1.35202	3.06334
g05538.t1	AT3G60820.1	N-terminal nucleophile aminohydrolases (Ntn hydrolases) superfamily protein	PBF1	-0.972889	3.06333
g29367.t1	AT5G45130.2	Ras small GTP-binding family protein	RHA1,ATRAB-F2A,ARABIDOPSIS RAB HOMOLOG F2A,ATRAB5A,ATRABF2A,RAB-F2A,RAB HOMOLOG F2A,RAB5A,RABF2A	0.95143	3.05892
g11806.t1	AT3G07580.1	hypothetical protein		1.24813	3.05815
g22886.t1	AT3G59140.1	multidrug resistance-associated protein 14	ABCC10,ATMRP14,multidrug resistance-associated protein 14,MRP14,multidrug resistance-associated protein 14	-1.61918	3.05421
g15373.t1	AT4G18910.1	NOD26-like intrinsic protein 1%3B2	NIP1%3B2,ATNLM2,NOD26-LIKE INTRINSIC PROTEIN 2,NLM2,NOD26-LIKE INTRINSIC PROTEIN 2	1.12899	3.05267
g09508.t1	AT2G48150.1	glutathione peroxidase 4	GPX4,ATGPX4,glutathione peroxidase 4	1.0619	3.05267
g01162.t1	AT1G76110.1	HMG (high mobility group) box protein with ARID/BRIGHT DNA-binding domain-containing protein		-1.2942	3.05267
g13412.t1	AT1G21500.1	hypothetical protein		-1.38628	3.05267
g06675.t1	AT3G15510.1	NAC domain containing protein 2	NAC2,ANAC056,Arabidopsis NAC domain containing protein 56,ATNAC2,NAC domain containing protein 2,NARS1,NAC-REGULATED SEED MORPHOLOGY 1	-1.58828	3.05267
g25371.t1	AT5G42570.1	B-cell receptor-associated 31-like protein		1.61351	3.05128
g01050.t1	AT1G75125.1	plastid transcriptionally active protein		1.42678	3.05128
g27200.t1	AT2G27880.1	Argonaute family protein	AGO5,AtAGO5	1.34486	3.05128
g15092.t1	AT1G52855.1	hypothetical protein		1.04454	3.05128
g09180.t1	AT4G01883.1	Polyketide cyclase / dehydrase and lipid transport protein		-1.12311	3.05128
g08973.t1	AT4G03600.1	pyrroline-5-carboxylate reductase		1.37723	3.05018
g05844.t1	AT3G11950.1	TRAF-like superfamily protein		1.27716	3.05018
g19365.t1	AT5G03340.1	ATPase%2C AAA-type%2C CDC48 protein	AtCDC48C	1.03446	3.05018
g13706.t1	AT1G22985.1	Integrase-type DNA-binding superfamily protein	CRF7	1.01395	3.05018
g00147.t1	AT5G16290.1	VALINE-TOLERANT 1	VAT1	-1.2977	3.05018
g16969.t1	AT5G58620.1	zinc finger (CCCH-type) family protein	TZF9,tandem zinc finger protein 9	1.16879	3.04899
g16469.t1	AT2G04240.1	RING/U-box superfamily protein	XERICO	-1.27167	3.04791
g04787.t1	AT1G12800.1	Nucleic acid-binding%2C OB-fold-like protein		-1.02208	3.04522
g00287.t1	AT5G14910.1	Heavy metal transport/detoxification superfamily protein		-1.19395	3.04104
g09579.t1	AT2G47450.1	chloroplast signal recognition particle component (CAO)	CAO,CPSRP43,CHLOROPLAST SIGNAL RECOGNITION PARTICLE 43	-1.14584	3.04025
g23713.t1	AT1G30270.1	CBL-interacting protein kinase 23	CIPK23,ATCIPK23,LKS1,LOW-K+-SENSITIVE 1,PKS17,SOS2-like protein kinase 17,SnRK3.23,SNF1-RELATED PROTEIN KINASE 3.23	1.06668	3.03871
g32051.t1	AT2G37480.1	hypothetical protein		0.873269	3.03871
g08753.t1	AT2G23945.1	Eukaryotic aspartyl protease family protein		1.43568	3.03621
g10266.t1	AT4G25570.2	Cytochrome b561/ferric reductase transmembrane protein family	ACYB-2	-0.962378	3.03621
g13288.t1	AT5G18020.1	SAUR-like auxin-responsive protein family	SAUR20	-3.04614	3.03557
g16377.t1	AT2G05310.1	transmembrane protein		-1.4278	3.03408
g08619.t1	AT1G20960.1	U5 small nuclear ribonucleoprotein helicase	emb1507	1.01666	3.0265
g18356.t1	AT2G38140.1	plastid-specific ribosomal protein 4	PSRP4	-1.19201	3.02188
g29680.t1	AT1G54390.2	PHD finger protein-like protein	ING2	1.11931	3.02137
g03069.t1	AT4G36540.1	BR enhanced expression 2	BEE2	-1.73767	3.02137
g31895.t1	AT1G73630.1	EF hand calcium-binding protein family		-1.16798	3.0194
g27605.t1	AT5G24580.1	Heavy metal transport/detoxification superfamily protein		-2.49426	3.01515
g14080.t1	AT5G25590.1	DNA ligase (DUF630 and DUF632)		1.32384	3.01444
g10115.t1	AT1G14720.1	xyloglucan endotransglucosylase/hydrolase 28	XTH28,ATXTH28,EXGT-A2,ENDOXYLOGLUCAN TRANSFERASE A2,XTR2,xyloglucan endotransglycosylase related 2	1.03489	3.01444
g19041.t1	AT1G47750.1	peroxin 11A	PEX11A	0.962648	3.01444
g27071.t1	AT5G49740.1	ferric reduction oxidase 7	FRO7,ATFRO7,FERRIC REDUCTION OXIDASE 7	-1.37337	3.01444
g19311.t1	AT5G13860.1	ELCH-like protein	ELC-Like,Vps23B,Vacuolar protein sorting 23B	0.999434	3.01378
g06380.t1	AT3G05940.1	organic solute transporter ostalpha protein (DUF300)		0.934074	3.01179
g18101.t1	AT2G44210.2	carboxyl-terminal peptidase (DUF239)		-0.983124	3.01179
g08719.t1	AT2G23672.1	Natural antisense transcript overlaps with AT2G23670		-1.254	3.01176
g26843.t1	AT3G03300.1	dicer-like 2	DCL2,ATDCL2,DICER-LIKE 2	-1.37577	3.00453
g21054.t1	AT1G67440.2	Minichromosome maintenance (MCM2/3/5) family protein	emb1688	-1.07674	3.00077
g13482.t1	AT1G20823.1	RING/U-box superfamily protein		-1.96519	2.99916
g14830.t1	AT3G51950.1	Zinc finger (CCCH-type) family protein / RNA recognition motif (RRM)-containing protein		-1.33583	2.99624
g04869.t1	AT1G12080.2	Vacuolar calcium-binding protein-like protein		-1.61153	2.99596
g11886.t1	AT3G44990.1	xyloglucan endo-transglycosylase-related 8	XTH31,ATXTR8,AtXTH31,XTR8,xyloglucan endo-transglycosylase-related 8	-2.9699	2.99462
g21840.t1	AT5G26240.1	chloride channel D	CLC-D,ATCLC-D,AtCLCd,CLCd,chloride channel D	-0.974826	2.99259
g02214.t1	AT1G05710.10	basic helix-loop-helix (bHLH) DNA-binding superfamily protein		1.27651	2.98595
g17090.t1	AT4G17730.2	syntaxin of plants 23	SYP23,ATSYP23	0.993764	2.98282
g24890.t1	AT1G54090.1	exocyst subunit exo70 family protein D2	EXO70D2,ATEXO70D2,exocyst subunit exo70 family protein D2	1.10704	2.97026
g00195.t1	AT5G15760.1	Ribosomal protein PSRP-3/Ycf65	PSRP3/2	1.06945	2.96893
g02933.t1	AT4G37800.1	xyloglucan endotransglucosylase/hydrolase 7	XTH7	-1.82081	2.96817
g11831.t1	AT3G07350.1	sulfate/thiosulfate import ATP-binding protein%2C putative (DUF506)		-1.24089	2.9664
g23202.t1	AT4G14550.2	indole-3-acetic acid inducible 14	IAA14,SLR,SOLITARY ROOT	-2.05087	2.9664
g23587.t1	AT2G03550.1	alpha/beta-Hydrolases superfamily protein		-1.2733	2.96603
g29012.t1	AT5G40200.1	DegP protease 9	DEG9,DegP9,DegP protease 9	-1.23028	2.95989
g23450.t1	AT5G56290.1	peroxin 5	PEX5,ATPEX5,ARABIDOPSIS PEROXIN 5,EMB2790,EMBRYO DEFECTIVE 2790	-1.65406	2.95797
g22492.t1	AT3G19220.1	protein disulfide isomerase	SCO2,CYO1,SHI-YO-U MEANS COTYLEDON IN JAPANESE	0.983085	2.95255
g02927.t1	AT4G37880.1	LisH/CRA/RING-U-box domains-containing protein		1.00735	2.95088
g15686.t1	AT5G04900.1	NYC1-like protein	NOL	-1.09195	2.95088
g02952.t1	AT4G37660.1	Ribosomal protein L12/ ATP-dependent Clp protease adaptor protein ClpS family protein		-1.14607	2.94872
g06307.t1	AT3G05400.1	Major facilitator superfamily protein		-1.43158	2.94837
g32215.t1	AT3G25730.1	ethylene response DNA binding factor 3	EDF3	-1.64393	2.94514
g13377.t1	AT1G21780.1	BTB/POZ domain-containing protein		0.983065	2.94286
g22754.t1	AT3G22740.1	homocysteine S-methyltransferase 3	HMT3	-1.21023	2.94192
g26397.t1	AT5G45250.1	Disease resistance protein (TIR-NBS-LRR class) family	RPS4	-1.32753	2.94192
g16596.t1	AT3G57950.1	cotton fiber protein		2.32318	2.94167
g00736.t1	AT4G32340.1	Tetratricopeptide repeat (TPR)-like superfamily protein		1.288	2.94167
g24269.t1	AT2G29950.1	ELF4-like 1	ELF4-L1	1.78161	2.93866
g11408.t1	AT3G53970.1	proteasome inhibitor-like protein		1.02248	2.93866
g00194.t1	AT5G15780.1	Pollen Ole e 1 allergen and extensin family protein		-2.03928	2.93859
g12103.t1	AT5G20140.2	SOUL heme-binding family protein	HBP5,AtHBP5	-1.00971	2.93719
g23827.t1	AT5G08139.1	RING/U-box superfamily protein		0.930856	2.93676
g14774.t1	AT1G68260.1	Thioesterase superfamily protein	ALT3,acyl-lipid thioesterase 3	-1.93405	2.93389
g07225.t1	AT5G66510.2	gamma carbonic anhydrase 3	GAMMA CA3	1.24139	2.93029
g01506.t1	AT1G79390.1	centrosomal protein		-1.00478	2.9297
g26841.t1	AT1G76920.1	F-box family protein		0.983188	2.92847
g14289.t1	AT2G15760.1	calmodulin-binding protein (DUF1645)		1.80186	2.92789
g17330.t1	AT2G42490.1	Copper amine oxidase family protein		-1.33552	2.92789
g31466.t1	AT5G47750.1	D6 protein kinase like 2	D6PKL2,PK5	0.957832	2.92785
g01239.t1	AT1G76850.1	exocyst complex component sec5	SEC5A	-1.26856	2.92777
g04999.t1	AT1G11060.1	WAPL (Wings apart-like protein regulation of heterochromatin) protein	AtWAPL1,WAPL1,Wings apart-like protein 1	1.05849	2.92634
g21470.t1	AT4G04770.1	ATP binding cassette protein 1	ABCI8,ABC1,ATP binding cassette protein 1,ATABC1,ATP binding cassette protein 1,ATNAP1,ARABIDOPSIS THALIANA NUCLEOSOME ASSEMBLY PROTEIN 1,LAF6,LONG AFTER FR	-0.859461	2.92634
g13589.t1	AT1G24140.1	Matrixin family protein		1.41912	2.92299
g19183.t1	AT5G10070.2	RNase L inhibitor protein-like protein		-1.32647	2.91928
g24555.t1	AT1G55760.1	BTB/POZ domain-containing protein		1.24505	2.91687
g01023.t1	AT1G74850.1	plastid transcriptionally active 2	PTAC2,PDE343,PIGMENT DEFECTIVE 343	-1.42076	2.91281
g02383.t1	AT3G18240.1	Ribosomal protein S24/S35		2.05268	2.90343
g04533.t1	AT4G27320.1	Adenine nucleotide alpha hydrolases-like superfamily protein	PHOS34	-1.50259	2.90343
g09088.t1	AT4G02570.1	cullin 1	CUL1,ATCUL1,cullin 1,AXR6,AUXIN RESISTANT 6	1.04444	2.89561
g13703.t1	AT1G23010.1	Cupredoxin superfamily protein	LPR1	-1.17188	2.89484
g28682.t1	AT3G29230.1	Tetratricopeptide repeat (TPR)-like superfamily protein		-1.25368	2.89484
g19712.t1	AT4G01410.1	Late embryogenesis abundant (LEA) hydroxyproline-rich glycoprotein family		-1.28787	2.89484
g15136.t1	AT1G52510.1	alpha/beta-Hydrolases superfamily protein		-1.84899	2.88924
g14361.t1	AT4G11650.1	osmotin 34	OSM34,ATOSM34,osmotin 34	-1.49741	2.88607
g04369.t1	AT4G35000.1	ascorbate peroxidase 3	APX3	1.53969	2.87753
g22991.t1	AT1G64065.1	Late embryogenesis abundant (LEA) hydroxyproline-rich glycoprotein family		1.3436	2.87502
g13839.t1	AT1G20050.1	C-8%2C7 sterol isomerase	HYD1,MAD4,miRNA action deficient 4	-1.30825	2.8722
g31296.t1	AT3G17510.1	CBL-interacting protein kinase 1	CIPK1,SnRK3.16,SNF1-RELATED PROTEIN KINASE 3.16	1.26403	2.86857
g08639.t2	AT1G20960.1	U5 small nuclear ribonucleoprotein helicase	emb1507	1.30684	2.86558
g25270.t1	AT5G24090.1	chitinase A	CHIA,ATCHIA,chitinase A	1.63187	2.86557
g03572.t1	AT2G36670.1	Eukaryotic aspartyl protease family protein		1.00699	2.86476
g05374.t1	AT3G62190.1	Chaperone DnaJ-domain superfamily protein		-1.09055	2.86476
g16765.t1	AT3G49100.1	Signal recognition particle%2C SRP9/SRP14 subunit		1.12582	2.86454
g01147.t1	AT1G75950.1	S phase kinase-associated protein 1	SKP1,ASK1,ARABIDOPSIS SKP1 HOMOLOGUE 1,ATSKP1,SKP1A,UIP1,UFO INTERACTING PROTEIN 1	0.970763	2.86155
g14234.t1	AT2G15292.1	other_RNA		1.24186	2.86003
g11997.t1	AT5G21274.1	calmodulin 6	CAM6,ACAM-6	1.00797	2.8598
g20982.t2	AT2G23030.1	SNF1-related protein kinase 2.9	SNRK2.9	1.78479	2.85796
g27081.t1	AT5G49830.2	exocyst complex component 84B	EXO84B	1.02279	2.85354
g07537.t1	AT5G64530.1	xylem NAC domain 1	XND1,ANAC104,Arabidopsis NAC domain containing protein 104	-1.36066	2.85354
g15086.t1	AT1G52920.1	G protein coupled receptor	GPCR,GCR2,G-PROTEIN COUPLED RECEPTOR 2	-1.38377	2.85354
g12221.t1	AT5G62300.1	Ribosomal protein S10p/S20e family protein		-1.09769	2.85258
g25347.t1	AT4G10360.1	TRAM%2C LAG1 and CLN8 (TLC) lipid-sensing domain containing protein		1.18078	2.8506
g32070.t1	AT2G40460.1	Major facilitator superfamily protein		-1.56843	2.84814
g29567.t1	AT5G48720.2	x-ray induced transcript 1	XRI1,XRI,X-RAY INDUCED TRANSCRIPT	0.999063	2.84621
g16159.t1	AT3G17510.1	CBL-interacting protein kinase 1	CIPK1,SnRK3.16,SNF1-RELATED PROTEIN KINASE 3.16	-1.05961	2.8398
g05065.t1	AT1G10450.3	paired amphipathic helix Sin3-like protein	SNL6	0.840566	2.83868
g02975.t1	AT4G37430.1	cytochrome P450%2C family 91%2C subfamily A%2C polypeptide 2	CYP91A2,CYP81F1,CYTOCHROME P450 MONOOXYGENASE 81F1	-1.51687	2.83322
g12365.t1	AT5G63580.1	flavonol synthase 2	FLS2,ATFLS2	-2.02014	2.83322
g00106.t1	AT1G73290.1	serine carboxypeptidase-like 5	scpl5	-2.23168	2.83322
g10183.t1	AT1G14200.1	RING/U-box superfamily protein		1.15302	2.8309
g13720.t1	AT1G22870.1	kinase family with ARM repeat domain-containing protein		-1.95825	2.82911
g03793.t1	AT1G70530.1	cysteine-rich RLK (RECEPTOR-like protein kinase) 3	CRK3	-1.0331	2.82885
g05781.t1	AT3G12510.1	MADS-box family protein		1.13507	2.82787
g16123.t1	AT3G17800.2	alanine-tRNA ligase%2C putative (DUF760)		-1.07211	2.81999
g27218.t1	AT2G27730.1	copper ion binding protein		0.999497	2.81851
g18220.t1	AT1G08820.1	vamp/synaptobrevin-associated protein 27-2	VAP27-2	1.04559	2.81732
g23089.t1	AT4G16450.1	NADH-ubiquinone oxidoreductase		0.949744	2.81732
g23693.t1	AT1G30130.1	DUF1365 family protein		-1.62642	2.81304
g26783.t1	AT3G03773.2	HSP20-like chaperones superfamily protein		1.04421	2.81243
g03290.t1	AT2G33845.1	Nucleic acid-binding%2C OB-fold-like protein		1.23324	2.81194
g20456.t1	AT3G52710.1	hypothetical protein		1.00219	2.80609
g18170.t1	AT1G09270.1	importin alpha isoform 4	IMPA-4	0.953375	2.80609
g31078.t1	AT3G03190.1	glutathione S-transferase F11	GSTF11,ATGSTF11,glutathione S-transferase F11,ATGSTF6,ARABIDOPSIS GLUTATHIONE-S-TRANSFERASE 6	-1.26688	2.80517
g03298.t1	AT5G03490.1	UDP-Glycosyltransferase superfamily protein		-1.02437	2.80059
g01987.t1	AT1G03600.1	photosystem II family protein	PSB27	-1.42581	2.79732
g05919.t1	AT3G11230.2	Yippee family putative zinc-binding protein		0.913265	2.79599
g08133.t1	AT1G25682.1	coiled-coil protein (DUF572)		0.940433	2.79296
g23771.t1	AT5G43100.1	Eukaryotic aspartyl protease family protein		-1.1768	2.79296
g09380.t1	AT5G54580.1	RNA-binding (RRM/RBD/RNP motifs) family protein		-1.65738	2.79296
g28453.t1	AT2G16870.1	Disease resistance protein (TIR-NBS-LRR class) family		2.02834	2.79253
g14668.t1	AT2G02790.1	IQ-domain 29	IQD29	1.08103	2.79241
g22558.t3	AT3G19780.1	hypothetical protein		0.814594	2.79241
g03562.t1	AT2G36590.1	proline transporter 3	ProT3,ATPROT3,PROLINE TRANSPORTER 3	-1.71556	2.79241
g08663.t1	AT3G28740.1	Cytochrome P450 superfamily protein	CYP81D11	-1.3736	2.79175
g24535.t1	AT1G55610.1	BRI1 like	BRL1	0.988443	2.79112
g12844.t1	AT3G47650.1	DnaJ/Hsp40 cysteine-rich domain superfamily protein		-1.1382	2.79112
g24767.t1	AT1G56423.1	hypothetical protein		-1.2799	2.79112
g05412.t1	AT3G61860.1	RNA-binding (RRM/RBD/RNP motifs) family protein	RS31,ATRSP31,arginine/serine-rich splicing factor 31,At-RS31,arginine/serine-rich splicing factor 31,RSP31,arginine/serine-rich splicing factor 31	0.932705	2.78788
g00494.t1	AT4G34390.1	extra-large GTP-binding protein 2	XLG2	1.21622	2.78774
g17138.t1	AT4G17300.2	Class II aminoacyl-tRNA and biotin synthetases superfamily protein	NS1	-1.19081	2.78774
g24951.t1	AT2G18170.1	MAP kinase 7	MPK7,ATMPK7,MAP kinase 7	0.906325	2.78557
g22740.t1	AT3G22620.1	Bifunctional inhibitor/lipid-transfer protein/seed storage 2S albumin superfamily protein		2.74515	2.78402
g19189.t1				-2.32557	2.78402
g27335.t1	AT3G43430.1	RING/U-box superfamily protein		-1.89829	2.78382
g25592.t1	AT1G50732.1	transmembrane protein		-1.98594	2.77968
g04997.t1	AT1G11080.2	serine carboxypeptidase-like 31	scpl31	1.81288	2.77608
g28361.t1	AT3G52380.1	chloroplast RNA-binding protein 33	CP33,PDE322,PIGMENT DEFECTIVE 322	-0.892437	2.77608
g27279.t1	AT5G22880.1	histone B2	HTB2,H2B,HISTONE H2B	1.0569	2.77599
g13809.t1	AT2G02930.1	glutathione S-transferase F3	GSTF3,ATGSTF3,glutathione S-transferase F3,GST16,GLUTATHIONE S-TRANSFERASE 16	1.50346	2.77567
g26380.t1	AT5G45360.1	F-box family protein		0.903556	2.77567
g19814.t1	AT4G00355.1	mesoderm induction early response protein	ATI2	1.0656	2.77005
g01811.t1	AT1G01170.1	ozone-responsive stress-like protein (DUF1138)		-0.853604	2.76862
g09737.t1	AT2G45990.1	ribosomal RNA small subunit methyltransferase G		-1.08251	2.76835
g15667.t1	AT5G07300.1	Calcium-dependent phospholipid-binding Copine family protein	BON2	-1.66171	2.76835
g32308.t1	AT5G57110.1	autoinhibited Ca2+ -ATPase%2C isoform 8	ACA8,AT-ACA8,AUTOINHIBITED CA2+ -ATPASE, ISOFORM 8	0.981305	2.76829
g27591.t1	AT5G24470.1	two-component response regulator-like protein	PRR5,APRR5,pseudo-response regulator 5	1.09476	2.76386
g24843.t1	AT1G55210.1	Disease resistance-responsive (dirigent-like protein) family protein		1.19985	2.76336
g08552.t1	AT1G65520.1	delta(3)%2C delta(2)-enoyl CoA isomerase 1	ECI1,ATECI1,ARABIDOPSIS THALIANA DELTA(3), DELTA(2)-ENOYL COA ISOMERASE 1,ECHIC,ENOYL-COA HYDRATASE/ISOMERASE C,PEC11	1.19725	2.75725
g10793.t1	AT5G61530.1	small G protein family protein / RhoGAP family protein		0.859112	2.75397
g28743.t1	AT4G00050.1	basic helix-loop-helix (bHLH) DNA-binding superfamily protein	UNE10	-1.54137	2.75397
g05600.t1	AT3G60260.1	ELMO/CED-12 family protein		0.899281	2.75107
g01048.t1	AT1G75110.1	Nucleotide-diphospho-sugar transferase family protein	RRA2	-1.12835	2.75067
g11493.t1	AT3G54720.1	Peptidase M28 family protein	AMP1,AtAMP1,COP2,CONSTITUTIVE MORPHOGENESIS 2,HPT,HAUPTLING,MFO1,Multifolia,PT,PRIMORDIA TIMING	-1.18022	2.75028
g15742.t1				1.0233	2.74925
g29857.t1	AT5G08670.1	ATP synthase alpha/beta family protein		1.65834	2.74845
g12054.t1	AT5G20630.1	germin 3	GER3,ATGER3,ARABIDOPSIS THALIANA GERMIN 3,GLP3A,GLP3B,GLP3,GERMIN-LIKE PROTEIN 3	2.63258	2.74723
g01342.t1	AT1G77850.2	auxin response factor 17	ARF17	1.06604	2.74635
g00419.t1	AT4G35090.1	catalase 2	CAT2	-1.10604	2.74564
g07851.t1	AT5G47570.1	NADH dehydrogenase ubiquinone 1 beta subcomplex subunit		-1.09733	2.74425
g10631.t1	AT5G11630.1	hypothetical protein	NOXY2	-1.29996	2.74425
g12416.t1	AT5G63990.1	Inositol monophosphatase family protein		1.30511	2.74408
g08043.t1	AT2G07045.1			1.20375	2.7428
g23913.t1	AT2G21080.1	Ras guanine nucleotide exchange factor K		-1.12519	2.7428
g10309.t1	AT4G25110.1	metacaspase 2	MC2,AtMC2,metacaspase 2,AtMCP1c,metacaspase 1c,MCP1c,metacaspase 1c	-1.39099	2.7428
g02474.t1	AT3G02885.1	GAST1 protein homolog 5	GASA5	1.96411	2.74152
g13488.t1	AT1G20780.1	senescence-associated E3 ubiquitin ligase 1	SAUL1,ATPUB44,ARABIDOPSIS THALIANA PLANT U-BOX 44,PUB44,PLANT U-BOX 44	1.05238	2.74152
g31231.t1	AT1G07990.1	SIT4 phosphatase-associated family protein		1.01404	2.74148
g22781.t1	AT3G22970.1	hypothetical protein (DUF506)		-1.34997	2.74127
g26478.t1	AT1G64970.1	gamma-tocopherol methyltransferase	G-TMT,TMT1,VTE4,VITAMIN E DEFICIENT 4	-0.854938	2.73413
g23721.t1	AT1G30320.1	Remorin family protein		1.08775	2.73402
g31435.t1	AT4G04200.1	Microsomal signal peptidase 25 kDa subunit (SPC25)		-1.12539	2.73381
g00332.t1	AT4G35785.2	RNA-binding (RRM/RBD/RNP motifs) family protein		1.03532	2.72974
g05290.t1	AT3G62950.1	Thioredoxin superfamily protein		-2.28823	2.72974
g22861.t1	AT3G59400.1	protein GENOMES UNCOUPLED 4	GUN4	-1.21855	2.72891
g10723.t1	AT5G12860.1	dicarboxylate transporter 1	DiT1	-0.909544	2.72525
g19305.t1	AT5G13930.1	Chalcone and stilbene synthase family protein	TT4,ATCHS,CHS,CHALCONE SYNTHASE	-2.8707	2.72525
g18084.t1	AT2G44090.1	Ankyrin repeat family protein		-1.18813	2.72425
g02356.t1	AT1G07020.1	hypothetical protein		2.00878	2.72408
g29820.t1	AT3G59880.1	hypothetical protein		1.41013	2.7196
g15965.t1	AT5G48657.5	defense protein-like protein		1.0098	2.7196
g15151.t1	AT1G52370.1	Ribosomal protein L22p/L17e family protein		-1.10072	2.71736
g20672.t1	AT4G11350.1	transferring glycosyl group transferase (DUF604)		0.906518	2.71198
g11786.t1	AT3G07790.1	DGCR14-like protein		0.850815	2.71198
g19716.t1	AT4G01370.1	MAP kinase 4	MPK4,ATMPK4,MAP kinase 4,MAPK4	-1.14072	2.70971
g11566.t1	AT3G55390.1	Uncharacterized protein family (UPF0497)	CASPL4C1,CASP-like protein 4C1	1.37187	2.70922
g12413.t1	AT5G63960.2	DNA polymerase delta subunit 1		1.11671	2.70922
g02387.t1	AT1G07300.3	josephin protein-like protein		-1.01262	2.70922
g22422.t1	AT5G41140.1	Myosin heavy chain-related protein		-1.71479	2.70922
g23245.t1	AT1G76180.1	Dehydrin family protein	ERD14	0.867055	2.70779
g22147.t2	AT5G42870.1	phosphatidic acid phosphohydrolase 2	PAH2,ATPAH2,PHOSPHATIDIC ACID PHOSPHOHYDROLASE 2	-1.25857	2.70319
g11151.t1	AT3G20660.1	organic cation/carnitine transporter4	OCT4,AtOCT4,organic cation/carnitine transporter4	1.15816	2.70227
g03330.t1	AT2G34310.1	hypothetical protein		-1.16395	2.70227
g07780.t1	AT5G47090.1	coiled-coil protein		1.03716	2.70111
g03159.t1	AT2G32690.1	glycine-rich protein 23	GRP23,ATGRP23,GLYCINE-RICH PROTEIN 23	-1.86952	2.70111
g19710.t1	AT4G01440.1	nodulin MtN21 /EamA-like transporter family protein	UMAMIT31	-1.54871	2.70054
g15040.t1	AT1G53310.1	phosphoenolpyruvate carboxylase 1	PPC1,ATPEPC1,ATPPC1,phosphoenolpyruvate carboxylase 1,PEPC1,PEP(PHOSPHOENOLPYRUVATE) CARBOXYLASE 1	1.00062	2.69927
g30862.t1	AT2G46820.1	photosystem I P subunit	PSI-P,CURT1B,CURVATURE THYLAKOID 1B,PSAP,PTAC8,PLASTID TRANSCRIPTIONALLY ACTIVE 8,TMP14,THYLAKOID MEMBRANE PHOSPHOPROTEIN OF 14 KDA	-1.06637	2.69927
g20928.t1	AT2G19680.1	Mitochondrial ATP synthase subunit G protein		-1.11813	2.69927
g17353.t1	AT2G42700.2	vesicle docking protein	MIP3,MAG2-interacting protein 3	-1.28102	2.69927
g26035.t1	AT5G05310.3	TLC ATP/ADP transporter		1.05284	2.69865
g20040.t1	AT3G24430.1	ATP binding protein	HCF101	-1.27249	2.69739
g03674.t1	AT2G37460.1	nodulin MtN21 /EamA-like transporter family protein	UMAMIT12	-1.79486	2.69739
g19979.t1	AT2G31300.2	actin-related protein C1B	ARPC1B,ARPC1,ACTIN-RELATED PROTEIN C1	-1.72275	2.6968
g10500.t1	AT5G10350.1	RNA-binding (RRM/RBD/RNP motifs) family protein		0.977063	2.68606
g27305.t1	AT5G23020.1	2-isopropylmalate synthase 2	IMS2,MAM-L,METHYLTHIOALKYMALATE SYNTHASE-LIKE,MAM3	-1.32901	2.68544
g16194.t1	AT3G17240.1	lipoamide dehydrogenase 2	mtLPD2	1.06094	2.68365
g30791.t1	AT1G54520.1	myelin-associated oligodendrocyte basic protein		-0.877312	2.68352
g24686.t1	AT5G39530.1	hypothetical protein (DUF1997)		-1.31615	2.68162
g25399.t1	AT1G75830.1	low-molecular-weight cysteine-rich 67	LCR67,PDF1.1,PLANT DEFENSIN 1.1	1.9544	2.67901
g28741.t1	AT4G00030.1	Plastid-lipid associated protein PAP / fibrillin family protein		0.944152	2.67901
g03812.t1	AT1G08570.1	atypical CYS HIS rich thioredoxin 4	ACHT4	-1.40183	2.67875
g12272.t1	AT5G62740.1	SPFH/Band 7/PHB domain-containing membrane-associated protein family	HIR1,ATHIR1,AtHIR4,HIR4,hypersensitive induced reaction 4	0.920256	2.66522
g32128.t1	AT3G57280.1	Transmembrane proteins 14C	FAX1,fatty acid export 1	1.02903	2.6645
g11908.t1	AT5G35210.1	PHD type transcription factor with transmembrane domain protein (PTM)	PTM	1.21612	2.6616
g27944.t4	AT1G55310.3	SC35-like splicing factor 33	SCL33,ATSCL33,SC35-like splicing factor 33,At-SCL33,SC35-LIKE SPLICING FACTOR 33,SR33,SC35-like splicing factor 33	0.980975	2.66005
g07002.t1	AT2G29120.1	glutamate receptor 2.7	GLR2.7,ATGLR2.7,glutamate receptor 2.7	1.06072	2.65852
g21514.t1	AT2G25660.1	embryo defective 2410	emb2410	0.885071	2.65823
g26946.t1	AT4G34450.1	coatomer gamma-2 subunit%2C putative / gamma-2 coat protein%2C putative / gamma-2 COP		-1.13425	2.65661
g19125.t1	AT5G09520.1	hydroxyproline-rich glycoprotein family protein	PELPK2	2.50301	2.65602
g01004.t1	AT1G74660.1	mini zinc finger 1	MIF1	1.2425	2.65602
g17708.t1	AT1G33700.1	Beta-glucosidase%2C GBA2 type family protein		1.66354	2.65523
g27112.t1	AT3G45638.1	other_RNA		1.31912	2.65523
g31322.t1	AT3G57280.1	Transmembrane proteins 14C	FAX1,fatty acid export 1	0.847204	2.65523
g25743.t1	AT5G60590.2	DHBP synthase RibB-like alpha/beta domain-containing protein		-1.81802	2.65523
g21402.t1	AT4G04330.1	Chaperonin-like RbcX protein	RbcX1,AtRbcX1	-2.37228	2.65523
g04848.t1	AT1G12290.1	Disease resistance protein (CC-NBS-LRR class) family		1.1934	2.6487
g25096.t1	AT5G49190.1	sucrose synthase 2	SUS2,ATSUS2,SSA,SUCROSE SYNTHASE FROM ARABIDOPSIS	1.40919	2.64613
g19322.t1	AT5G13770.1	Pentatricopeptide repeat (PPR-like) superfamily protein		-1.04905	2.64613
g13101.t1	AT1G29450.1	SAUR-like auxin-responsive protein family	SAUR64,SMALL AUXIN UPREGULATED RNA 64	-2.68763	2.64613
g11557.t1	AT3G55320.1	P-glycoprotein 20	ABCB20,PGP20,P-glycoprotein 20	1.0255	2.64389
g30257.t1	AT5G42080.1	dynamin-like protein	DL1,ADL1A,ADL1,dynamin-like protein,AG68,DRP1A,DYNAMIN-RELATED PROTEIN 1A,RSW9,RADIAL SWELLING 9	0.967613	2.6435
g18081.t1	AT2G44065.1	Ribosomal protein L2 family		0.872008	2.64104
g10222.t1	AT4G25970.1	phosphatidylserine decarboxylase 3	PSD3	0.894554	2.64097
g06513.t1	AT3G06040.1	Ribosomal protein L12/ ATP-dependent Clp protease adaptor protein ClpS family protein		-2.36352	2.64061
g27604.t1	AT5G24570.1	hypothetical protein		-1.69986	2.63689
g20169.t1	AT4G15150.1	glycine-rich protein		-2.03357	2.63689
g01958.t1	AT1G03310.1	debranching enzyme 1	DBE1,ATISA2,ARABIDOPSIS THALIANA ISOAMYLASE 2,AtBE2,BE2,BRANCHING ENZYME 2,ISA2	-1.12343	2.63562
g06852.t1	AT3G14010.5	CTC-interacting domain 4	CID4	0.97648	2.63326
g05933.t1	AT3G11100.1	sequence-specific DNA binding transcription factor		0.902653	2.63326
g15971.t1	AT4G04265.1	PttA/En/Spm family plant transposase		-0.944324	2.63023
g22045.t1	AT1G66500.1	Pre-mRNA cleavage complex II		1.32731	2.62988
g09098.t1	AT4G02480.1	AAA-type ATPase family protein		0.820491	2.62988
g22018.t1	AT2G18630.1	transmembrane protein%2C putative (DUF677)		0.885544	2.62861
g20255.t1	AT4G15640.1	adenylyl cyclase		-1.05774	2.62794
g01284.t1	AT1G77280.1	kinase with adenine nucleotide alpha hydrolases-like domain-containing protein		0.971257	2.62459
g26960.t1	AT2G16050.1	Cysteine/Histidine-rich C1 domain family protein		-1.66269	2.62459
g08175.t1	AT1G25230.3	Calcineurin-like metallo-phosphoesterase superfamily protein		-1.95032	2.62417
g11432.t1	AT3G54140.1	peptide transporter 1	PTR1,ATPTR1,ARABIDOPSIS THALIANA PEPTIDE TRANSPORTER 1,AtNPF8.1,NPF8.1,NRT1/ PTR family 8.1	1.03315	2.62215
g23376.t1	AT3G25470.1	bacterial hemolysin-like protein		-0.953743	2.62059
g20789.t2	AT3G26890.1	meiosis chromosome segregation family protein		-1.01318	2.61985
g02960.t1	AT4G37590.1	Phototropic-responsive NPH3 family protein	NPY5,MEL1,MAB4/ENP/NPY1-LIKE 1	-1.17681	2.61985
g06841.t1	AT3G14090.1	exocyst subunit exo70 family protein D3	EXO70D3,ATEXO70D3,exocyst subunit exo70 family protein D3	1.04959	2.61953
g19250.t1	AT5G14460.1	Pseudouridine synthase family protein		-0.960249	2.61892
g19078.t1	AT5G08650.1	Small GTP-binding protein		-0.955961	2.61255
g18808.t1	AT1G30755.1	elongation factor G%2C putative (DUF668)	PSI2,PSK SIMULATOR 2	1.62926	2.61217
g01939.t1	AT1G03130.1	photosystem I subunit D-2	PSAD-2	-1.24863	2.61217
g22843.t1	AT3G59600.1	RNA polymerase Rpb8	NRPB8B	-1.11314	2.60977
g25938.t1	AT1G17530.1	translocase of inner mitochondrial membrane 23	TIM23-1,ATTIM23-1,translocase of inner mitochondrial membrane 23	-1.76698	2.60977
g02590.t1	AT3G01140.1	myb domain protein 106	MYB106,AtMYB106,myb domain protein 106,NOK,NOECK	1.69036	2.60782
g17075.t1	AT1G44170.1	aldehyde dehydrogenase 3H1	ALDH3H1,ALDH4,aldehyde dehydrogenase 4	1.43028	2.60782
g02476.t1	AT3G02875.1	Peptidase M20/M25/M40 family protein	ILR1	1.14075	2.60782
g13169.t1	AT5G19080.1	RING/U-box superfamily protein	LUL3,AtVBP1,VBP1,VrUBC1 Binding Partner 1	0.969109	2.60497
g22405.t1	AT5G40990.1	GDSL lipase 1	GLIP1	1.47679	2.60298
g09413.t1	AT5G54270.1	light-harvesting chlorophyll B-binding protein 3	LHCB3	-1.22659	2.59783
g05837.t1	AT3G12010.1	C18orf8		-0.849202	2.59777
g28517.t1	AT5G41960.1	zinc finger matrin-type protein		-1.3367	2.59758
g03761.t1	AT1G70230.1	TRICHOME BIREFRINGENCE-LIKE 27	TBL27,AXY4,ALTERED XYLOGLUCAN 4	-1.26522	2.59715
g18949.t1	AT3G27925.1	DegP protease 1	DEG1,DEGP1,DegP protease 1	-1.13543	2.59684
g22109.t1	AT5G42690.2	transcription factor%2C putative (Protein of unknown function%2C DUF547)		-1.35182	2.59299
g05103.t1	AT1G10140.1	Uncharacterized conserved protein UCP031279		1.67182	2.59171
g09110.t1	AT4G02380.3	senescence-associated gene 21	SAG21,AtLEA5,Arabidopsis thaliana late embryogenensis abundant like 5	1.46087	2.59083
g29362.t1	AT5G45160.1	Root hair defective 3 GTP-binding protein (RHD3)	RL2	-1.08474	2.59083
g03240.t1	AT2G33400.1	FK506-binding nuclear-like protein		1.34943	2.59026
g10982.t1	AT5G59750.2	monofunctional riboflavin biosynthesis protein RIBA 3	RIBA3,AtRIBA3	-1.46441	2.59026
g08315.t1	AT5G52030.2	TraB family protein		-1.41996	2.58974
g10554.t1	AT5G10920.1	L-Aspartase-like family protein		-1.08995	2.58491
g10955.t1	AT5G59970.1	Histone superfamily protein		0.912743	2.58359
g25563.t1	AT5G50460.1	secE/sec61-gamma protein transport protein		0.885963	2.58214
g21093.t1	AT1G67700.2	multidrug resistance protein	HHL1,HYPERSENSITIVE TO HIGH LIGHT 1	-0.900529	2.58214
g25014.t1	AT5G38890.1	Nucleic acid-binding%2C OB-fold-like protein		-1.40266	2.58214
g16859.t1	AT5G57670.2	Protein kinase superfamily protein		-1.72127	2.58214
g18860.t1	AT1G31020.1	thioredoxin O2	TO2,ATO2,thioredoxin O2	0.88176	2.58064
g27811.t1	AT4G10695.1	CDC68-like protein		-1.479	2.58064
g05968.t1	AT3G10770.1	Single-stranded nucleic acid binding R3H protein		-0.875387	2.58011
g14983.t1	AT3G50590.1	Transducin/WD40 repeat-like superfamily protein		1.00251	2.5792
g31581.t1	AT5G55560.1	Protein kinase superfamily protein		1.38621	2.57739
g17212.t1	AT4G16620.1	nodulin MtN21 /EamA-like transporter family protein	UMAMIT8	-1.40314	2.57596
g16854.t1	AT5G57630.1	CBL-interacting protein kinase 21	CIPK21,SnRK3.4,SNF1-RELATED PROTEIN KINASE 3.4	0.82455	2.57432
g19083.t1	AT5G08720.1	polyketide cyclase/dehydrase/lipid transporter		-1.30402	2.57432
g03646.t1	AT2G37230.1	Tetratricopeptide repeat (TPR)-like superfamily protein		-1.0913	2.5691
g00048.t1	AT5G17230.3	PHYTOENE SYNTHASE	PSY	-1.08275	2.56502
g11647.t1	AT3G56110.1	prenylated RAB acceptor 1.B1	PRA1.B1	0.964504	2.56428
g02918.t1	AT4G37930.1	serine transhydroxymethyltransferase 1	SHM1,SHMT1,SERINE HYDROXYMETHYLTRANSFERASE 1,STM,SERINE TRANSHYDROXYMETHYLTRANSFERASE	-1.24138	2.56041
g18569.t1	AT4G09650.1	F-type H+-transporting ATPase subunit delta	ATPD,PDE332,PIGMENT DEFECTIVE 332	-1.69548	2.55827
g23271.t1				-1.22603	2.55714
g03198.t1	AT2G33051.9	Natural antisense transcript overlaps with AT2G33050		-1.17582	2.55704
g30805.t1	AT5G45010.1	DSS1 homolog on chromosome V	DSS1(V),ATDSS1(V),DSS1 homolog on chromosome V,DSS1(V),DSS1 homolog on chromosome V	0.844486	2.55579
g25920.t2	AT1G17720.1	Protein phosphatase 2A%2C regulatory subunit PR55	ATB BETA	0.886146	2.55476
g22678.t1	AT2G18960.1	H[+]-ATPase 1	HA1,AHA1,H(+)-ATPase 1,OST2,OPEN STOMATA 2,PMA,PLASMA MEMBRANE PROTON ATPASE	0.889225	2.55471
g06489.t1	AT3G06780.1	glycine-rich protein		-1.86145	2.55019
g15245.t1	AT1G49580.1	Calcium-dependent protein kinase (CDPK) family protein		-1.52568	2.54994
g22060.t1	AT1G66410.2	calmodulin 4	CAM4,ACAM-4,CALMODULIN 4	0.871822	2.54955
g27110.t1	AT5G22780.1	Adaptor protein complex AP-2%2C alpha subunit		1.12751	2.54934
g23940.t1	AT2G21320.1	B-box zinc finger family protein	BBX18	-1.03119	2.54934
g04996.t1	AT1G04837.1	Natural antisense transcript overlaps with AT1G11090		0.894077	2.54691
g17409.t1	AT1G48570.1	zinc finger (Ran-binding) family protein		-0.856152	2.54691
g06436.t1	AT3G06350.1	dehydroquinate dehydratase%2C putative / shikimate dehydrogenase	MEE32,EMB3004,EMBRYO DEFECTIVE 3004	-1.34083	2.54691
g29275.t1	AT3G44690.1	hypothetical protein		0.992044	2.54683
g19909.t1	AT1G60990.1	Glycine cleavage T-protein family		-1.30816	2.54683
g00551.t1	AT4G33925.1	zinc finger SWIM domain protein	SSN2	1.59058	2.54513
g11264.t1	AT3G21560.1	UDP-Glycosyltransferase superfamily protein	UGT84A2,BRT1,Bright Trichomes 1	1.38981	2.54513
g03287.t1	AT2G33830.2	Dormancy/auxin associated family protein	AtDRM2,DRM2,dormancy associated gene 2	1.04832	2.54513
g18336.t1	AT2G37970.1	SOUL heme-binding family protein	SOUL-1	-1.07219	2.53753
g27606.t1	AT5G24590.2	TCV-interacting protein	TIP,ANAC091,Arabidopsis NAC domain containing protein 91	0.900377	2.53699
g23369.t2	AT5G60840.1	hypothetical protein		-1.1374	2.53681
g14283.t1	AT2G15690.1	Tetratricopeptide repeat (TPR)-like superfamily protein		-1.22823	2.53681
g13442.t1	AT1G21250.1	cell wall-associated kinase	WAK1,AtWAK1,PRO25	-1.32048	2.53681
g29960.t1	AT1G54780.1	thylakoid lumen 18.3 kDa protein	TLP18.3,AtTLP18.3	-1.10907	2.53467
g06401.t1	AT3G06070.1	hypothetical protein		-2.38745	2.53467
g15589.t1	AT5G06560.1	myosin-binding protein (Protein of unknown function%2C DUF593)		1.05239	2.52986
g15050.t1	AT3G15010.1	RNA-binding (RRM/RBD/RNP motifs) family protein		0.89579	2.52912
g12226.t1	AT5G62350.1	Plant invertase/pectin methylesterase inhibitor superfamily protein		1.16811	2.52871
g14924.t1	AT3G51050.1	FG-GAP repeat-containing protein		-1.11739	2.52792
g17188.t1	AT4G16780.1	homeobox protein 2	HB-2,ATHB-2,homeobox protein 2,ATHB2,ARABIDOPSIS THALIANA HOMEOBOX PROTEIN 2,HAT4	-1.53126	2.52724
g00576.t1	AT4G33680.1	Pyridoxal phosphate (PLP)-dependent transferases superfamily protein	AGD2	-1.94846	2.52415
g03459.t1	AT2G35620.1	Leucine-rich repeat protein kinase family protein	FEI2	-1.242	2.52346
g14703.t1	AT1G68830.1	Serine/Threonine kinase domain protein	STN7	-0.872395	2.52197
g08449.t1	AT5G51040.3	succinate dehydrogenase assembly factor	SDHAF2	-1.42371	2.52122
g24825.t1	AT5G35100.1	Cyclophilin-like peptidyl-prolyl cis-trans isomerase family protein		-0.85642	2.5177
g23982.t1	AT2G21730.1	cinnamyl alcohol dehydrogenase homolog 2	CAD2,ATCAD2	-1.4303	2.51536
g08631.t1	AT3G28920.1	homeobox protein 34	HB34,AtHB34,homeobox protein 34,ZHD9,ZINC FINGER HOMEODOMAIN 9	-1.35837	2.5153
g28863.t1	AT1G09810.1	evolutionarily conserved C-terminal region 11	ECT11	1.09109	2.50955
g25969.t1	AT1G27840.3	Transducin/WD40 repeat-like superfamily protein	ATCSA-1	-1.19579	2.50955
g11878.t1	AT1G68820.4	Transmembrane Fragile-X-F-associated protein		-1.72445	2.50955
g02758.t1	AT4G38860.1	SAUR-like auxin-responsive protein family	SAUR16,SMALL AUXIN UPREGULATED RNA 16	-1.95367	2.5095
g13921.t1	AT1G19270.1	DA1	DA1	0.939596	2.50711
g18215.t1	AT1G08880.1	Histone superfamily protein	H2AXA	0.851732	2.50711
g03262.t1	AT2G33630.1	NAD(P)-binding Rossmann-fold superfamily protein		-1.15288	2.50542
g29627.t1	AT2G05630.2	Ubiquitin-like superfamily protein	ATG8D	0.925453	2.50357
g15852.t1	AT5G03480.1	RNA-binding (RRM/RBD/RNP motifs) family protein		-0.883831	2.50357
g23128.t1	AT4G16144.1	associated molecule with the SH3 domain of STAM 3	AMSH3	-1.14716	2.50357
g08737.t1	AT2G23810.1	tetraspanin8	TET8	1.21093	2.5034
g01391.t1	AT1G78290.2	Protein kinase superfamily protein	SNRK2-8,SNRK2.8,SNF1-RELATED PROTEIN KINASE 2.8,SRK2C,SNF1-RELATED PROTEIN KINASE 2C	1.00997	2.5034
g32389.t1	AT5G19140.1	aluminum induced protein with YGL and LRDR motifs	AILP1	-1.8772	2.50312
g14838.t1	AT3G51895.2	sulfate transporter 3%3B1	SULTR3%3B1,AST12	-1.13071	2.50279
g11919.t1	AT5G22480.1	ZPR1 zinc-finger domain protein		-1.16791	2.50196
g01264.t1	AT1G77090.1	thylakoid lumenal protein (Mog1/PsbP/DUF1795-like photosystem II reaction center PsbP family protein)		-1.18962	2.5008
g32293.t1	AT1G50000.1	methyltransferase		-1.38614	2.49964
g10677.t1	AT5G12050.1	rho GTPase-activating protein		-2.11805	2.49651
g28861.t1	AT1G09795.1	ATP phosphoribosyl transferase 2	ATP-PRT2,ATATP-PRT2,ATP phosphoribosyl transferase 2,HISN1B	1.0197	2.49473
g12100.t1	AT5G20165.3	kish-A-like protein		0.826545	2.49425
g05181.t1	AT4G20320.1	CTP synthase family protein		1.18108	2.49124
g09907.t1	AT1G16850.1	transmembrane protein		1.8745	2.48961
g00070.t1	AT5G17010.1	Major facilitator superfamily protein		-1.1658	2.48911
g09121.t1	AT4G02280.1	sucrose synthase 3	SUS3,ATSUS3	1.03408	2.48863
g09999.t1	AT1G15830.1	hypothetical protein		-1.33217	2.48821
g16162.t1	AT3G17460.1	PHD finger family protein		1.3001	2.48612
g01255.t1	AT1G76990.1	ACT domain repeat 3	ACR3	-1.03401	2.48603
g01155.t1	AT1G76050.2	Pseudouridine synthase family protein		-1.99577	2.4836
g19558.t1	AT3G25900.1	Homocysteine S-methyltransferase family protein	HMT-1	1.31716	2.48071
g07932.t1	AT2G31810.1	ACT domain-containing small subunit of acetolactate synthase protein		-1.1105	2.48071
g11544.t1	AT3G55170.1	Ribosomal L29 family protein		-1.31016	2.48071
g28432.t1	AT5G37360.1	LOW protein: ammonium transporter 1-like protein		-0.896668	2.47985
g19575.t1	AT3G25780.1	allene oxide cyclase 3	AOC3	1.47746	2.47967
g15912.t1	AT5G48380.1	BAK1-interacting receptor-like kinase 1	BIR1	1.0683	2.47967
g22447.t1	AT5G41350.2	RING/U-box superfamily protein		0.799395	2.47967
g11397.t1	AT3G53870.1	Ribosomal protein S3 family protein		-1.04039	2.47967
g01647.t1	AT1G80050.1	adenine phosphoribosyl transferase 2	APT2,ATAPT2,PHT1.1	-1.10217	2.47967
g11063.t1	AT5G59000.1	RING/FYVE/PHD zinc finger superfamily protein		-1.43441	2.47967
g25515.t1	AT5G50180.1	Protein kinase superfamily protein		-1.49701	2.47967
g23120.t1	AT4G30760.1	Putative endonuclease or glycosyl hydrolase		-5.10863	2.47949
g29529.t1	AT5G40370.2	Glutaredoxin family protein	GRXC2,AtGRXC2	0.879603	2.47513
g13953.t1	AT1G18890.1	calcium-dependent protein kinase 1	CDPK1,ATCDPK1,calcium-dependent protein kinase 1,AtCPK10,CPK10	0.931709	2.47161
g18260.t1	AT1G08410.1	P-loop containing nucleoside triphosphate hydrolases superfamily protein	LSG1-2,yeast Lsg1 orthologue 2	-0.870176	2.47161
g05447.t1	AT3G61600.1	POZ/BTB containin G-protein 1	POB1,ATPOB1,POZ/BTB containin G-protein 1,LRB2,light-response BTB 2	-1.11459	2.47161
g01006.t1	AT1G74680.1	Exostosin family protein		-0.962225	2.47156
g07669.t1	AT5G46160.1	Ribosomal protein L14p/L23e family protein		-1.20488	2.46964
g29504.t1	AT4G12040.1	A20/AN1-like zinc finger family protein	SAP7,AtSAP7	1.7299	2.46928
g09956.t1	AT1G16400.1	cytochrome P450%2C family 79%2C subfamily F%2C polypeptide 2	CYP79F2	-1.12415	2.46723
g30252.t1	AT5G42050.1	DCD (Development and Cell Death) domain protein		1.02485	2.46696
g06074.t1	AT3G09860.1	actin T1-like protein		0.964291	2.46696
g19650.t1	AT2G14695.1	UDP-N-acetylglucosamine/UDP-glucose/GDP-mannose transporter		-1.32183	2.4652
g28034.t1	AT4G33610.1	glycine-rich protein		2.54388	2.46236
g02152.t1	AT1G05200.1	glutamate receptor 3.4	GLR3.4,ATGLR3.4,glutamate receptor 3.4,GLUR3	-0.987638	2.46236
g02625.t1	AT3G01450.1	ARM repeat superfamily protein		1.32887	2.46211
g20368.t1	AT3G53500.2	RNA-binding (RRM/RBD/RNP motifs) family protein with retrovirus zinc finger-like domain-containing protein	RS2Z32,At-RS2Z,arginine/serine-rich zinc knuckle-containing protein 32,RSZ32,arginine/serine-rich zinc knuckle-containing protein 32	0.865872	2.46211
g09519.t1	AT2G48020.1	Major facilitator superfamily protein	ZIF2,Zinc-Induced Facilitator 2	-1.05658	2.46211
g26737.t1	AT1G27510.1	UvrB/UvrC domain protein (DUF3506)	EX2	-0.816049	2.46072
g06473.t1	AT3G66658.2	aldehyde dehydrogenase 22A1	ALDH22A1	-1.29494	2.45881
g19467.t1	AT5G02310.1	proteolysis 6	PRT6	0.907036	2.45623
g32083.t1	AT2G29930.1	F-box/RNI-like superfamily protein		-1.20233	2.45513
g17397.t1	AT2G43050.1	Plant invertase/pectin methylesterase inhibitor superfamily	ATPMEPCRD	-1.26322	2.45402
g15326.t1	AT4G18480.1	P-loop containing nucleoside triphosphate hydrolases superfamily protein	CHLI1	-0.941861	2.4532
g22292.t1	AT3G49650.1	P-loop containing nucleoside triphosphate hydrolases superfamily protein		-1.38893	2.4532
g17261.t1	AT2G41950.1	DNA-directed RNA polymerase subunit beta		-1.59407	2.4532
g28830.t1	AT1G09540.1	myb domain protein 61	MYB61,ATMYB61,ARABIDOPSIS THALIANA MYB DOMAIN PROTEIN 61	-1.83017	2.4532
g10988.t1	AT5G59690.1	Histone superfamily protein		0.919875	2.4517
g22007.t1	AT2G18590.1	Major facilitator superfamily protein		-1.35976	2.45057
g25709.t1	AT5G28030.1	L-cysteine desulfhydrase 1	DES1	-0.986227	2.44936
g01277.t1	AT1G77230.1	Tetratricopeptide repeat (TPR)-like superfamily protein		-1.04886	2.448
g23330.t1	AT1G08903.1			1.8942	2.44781
g16390.t1	AT2G05070.1	photosystem II light harvesting complex protein 2.2	LHCB2.2,LHCB2,LIGHT-HARVESTING CHLOROPHYLL B-BINDING 2	-1.12228	2.44516
g05014.t2	AT1G10870.2	ARF-GAP domain 4	AGD4	-1.41722	2.44487
g13987.t1	AT1G18620.2	LONGIFOLIA protein	TRM3	-1.5517	2.44487
g10726.t1	AT5G12890.1	UDP-Glycosyltransferase superfamily protein		1.11853	2.44386
g06320.t1	AT3G05500.1	Rubber elongation factor protein (REF)		1.04852	2.44386
g22096.t1				1.89173	2.43959
g05324.t1	AT3G62700.1	multidrug resistance-associated protein 10	ABCC14,ATMRP10,multidrug resistance-associated protein 10,MRP10,multidrug resistance-associated protein 10	-0.948453	2.43876
g21929.t1	AT1G51510.1	RNA-binding (RRM/RBD/RNP motifs) family protein	Y14	0.9475	2.4386
g13771.t1	AT1G22410.1	Class-II DAHP synthetase family protein		1.35496	2.43561
g03176.t1	AT2G32860.2	beta glucosidase 33	BGLU33	-0.998456	2.43561
g03441.t1	AT2G35470.1	ribosome maturation factor		-1.05172	2.43561
g19277.t1	AT5G14200.1	isopropylmalate dehydrogenase 1	IMD1,ATIMD1,ARABIDOPSIS ISOPROPYLMALATE DEHYDROGENASE 1	-1.22575	2.43561
g01926.t1	AT1G03020.1	Thioredoxin superfamily protein		-1.26564	2.43481
g11937.t1	AT5G17990.1	tryptophan biosynthesis 1	TRP1,pat1,PHOSPHORIBOSYLANTHRANILATE TRANSFERASE 1	-1.67914	2.43481
g13608.t1	AT1G23980.1	RING/U-box superfamily protein		1.03703	2.4337
g01213.t1	AT1G76610.1	MIZU-KUSSEI-like protein (Protein of unknown function%2C DUF617)		-1.64494	2.4337
g24004.t1	AT3G23700.1	Nucleic acid-binding proteins superfamily		-0.938377	2.42804
g09107.t1	AT4G02420.1	Concanavalin A-like lectin protein kinase family protein	LecRK-IV.4,L-type lectin receptor kinase IV.4	-1.98098	2.42804
g21891.t1	AT1G51080.1	golgin family A protein		-0.86845	2.42649
g31151.t1	AT5G06780.1	Emsy N Terminus (ENT)/ plant Tudor-like domains-containing protein	EML2,AtEML2	1.49446	2.42523
g10774.t1	AT1G69700.1	HVA22 homologue C	HVA22C,ATHVA22C,HVA22 homologue C	-1.57977	2.4248
g00770.t1	AT4G32040.1	homeobox protein knotted-1-like 5	KNAT5	0.881219	2.42357
g02613.t1	AT3G01360.1	plant viral-response family protein (DUF716)		1.05327	2.41895
g06353.t1	AT3G05710.2	syntaxin of plants 43	SYP43,ATSYP43	1.02217	2.41889
g02591.t1	AT3G01150.1	polypyrimidine tract-binding protein 1	PTB1,ATPTB1,POLYPYRIMIDINE TRACT-BINDING PROTEIN 1	0.803508	2.41808
g13141.t1	AT5G19290.1	alpha/beta-Hydrolases superfamily protein		-1.10678	2.41808
g05950.t1	AT3G10940.1	dual specificity protein phosphatase (DsPTP1) family protein	LSF2	-1.20695	2.41808
g05010.t1	AT1G10900.1	Phosphatidylinositol-4-phosphate 5-kinase family protein		-1.02834	2.41696
g11279.t1	AT3G21710.2	transmembrane protein	VUP1,VASCULAR-RELATED UNKNOWN PROTEIN 1	1.53841	2.41402
g00014.t1	AT5G17540.1	HXXXD-type acyl-transferase family protein		1.25856	2.41402
g01078.t1	AT1G75380.1	bifunctional nuclease in basal defense response 1	BBD1,ATBBD1,bifunctional nuclease in basal defense response 1	1.15747	2.41316
g11343.t1	AT3G22235.1	cysteine-rich TM module stress tolerance protein		-1.61386	2.41129
g32201.t1	AT2G25720.1	hypothetical protein		1.07099	2.41049
g25943.t1	AT1G17460.2	TRF-like 3	TRFL3	0.997669	2.41049
g24488.t1	AT2G41310.1	response regulator 3	RR3,ARR8,RESPONSE REGULATOR 8,ATRR3,response regulator 3	0.997955	2.4103
g14707.t1	AT1G68800.2	TCP domain protein 12	TCP12,BRC2,BRANCHED 2	-1.29908	2.41026
g25404.t1	AT1G60430.1	actin-related protein C3	ARPC3	-2.13069	2.41026
g20771.t1	AT3G26750.1	HECT-like ubiquitin-conjugating enzyme (E2)-binding protein		0.960113	2.40838
g16831.t1	AT5G57460.1	muniscin carboxy-terminal mu-like domain protein		0.903645	2.40767
g06650.t1	AT3G15730.1	phospholipase D alpha 1	PLDALPHA1,PLD	0.848715	2.40767
g06461.t1	AT3G06550.2	O-acetyltransferase family protein	RWA2	-0.866528	2.40767
g17484.t1	AT1G47980.1	desiccation-like protein		2.37742	2.40588
g29046.t1	AT3G46030.1	Histone superfamily protein	HTB11	0.958393	2.40588
g05931.t1	AT3G11130.1	Clathrin%2C heavy chain	AtCHC1,CHC1,clathrin heavy chain 1	0.831802	2.40588
g27546.t1	AT1G31230.1	aspartate kinase-homoserine dehydrogenase i	AK-HSDH I,AK-HSDH,ASPARTATE KINASE-HOMOSERINE DEHYDROGENASE	-0.842022	2.40588
g28886.t1	AT5G28910.2	alpha-(1%2C6)-fucosyltransferase		-1.10738	2.40588
g04097.t1	AT1G73480.1	alpha/beta-Hydrolases superfamily protein		-1.68365	2.40588
g31726.t1	AT3G42850.2	Mevalonate/galactokinase family protein		-1.38946	2.40431
g03756.t1	AT1G70180.2	Sterile alpha motif (SAM) domain-containing protein		0.897427	2.40216
g03535.t1	AT2G36330.1	Uncharacterized protein family (UPF0497)	CASPL4A3,CASP-like protein 4A3	-1.22893	2.40216
g16005.t1	AT1G32450.1	nitrate transporter 1.5	NRT1.5,AtNPF7.3,NPF7.3,NRT1/ PTR family 7.3	-1.82275	2.3998
g00897.t1	AT4G30960.1	SOS3-interacting protein 3	SIP3,ATCIPK6,CBL-INTERACTING PROTEIN KINASE 6,CIPK6,CBL-INTERACTING PROTEIN KINASE 6,SNRK3.14,SNF1-RELATED PROTEIN KINASE 3.14	1.07772	2.39883
g27995.t1	AT3G45750.1	Nucleotidyltransferase family protein		0.977799	2.39883
g05009.t1	AT1G10910.1	Pentatricopeptide repeat (PPR) superfamily protein	EMB3103	-0.990378	2.39883
g19111.t1	AT5G09390.1	CD2-binding protein-like protein		-0.963326	2.39826
g18759.t1	AT1G62850.2	Class I peptide chain release factor		-1.31239	2.39826
g27943.t1	AT1G55280.2	Lipase/lipooxygenase%2C PLAT/LH2 family protein		-1.11087	2.39721
g02804.t1	AT4G39240.1	Galactose oxidase/kelch repeat superfamily protein		0.845901	2.39654
g00695.t1	AT4G32690.1	hemoglobin 3	GLB3,ATGLB3,ARABIDOPSIS HEMOGLOBIN 3	-1.12868	2.39474
g21517.t1	AT2G25625.1	histone deacetylase-like protein	CV,chloroplast vesiculation	-1.02763	2.39289
g11564.t1	AT3G55380.2	ubiquitin-conjugating enzyme 14	UBC14	0.859064	2.39184
g03398.t1	AT2G35060.2	K+ uptake permease 11	KUP11	-1.13554	2.39184
g09848.t1	AT1G17380.1	jasmonate-zim-domain protein 5	JAZ5,TIFY11A	1.42954	2.39156
g02388.t1	AT1G07310.1	Calcium-dependent lipid-binding (CaLB domain) family protein		0.881368	2.39097
g18958.t1	AT5G28463.1	transmembrane protein		-1.46727	2.38996
g12431.t1	AT5G64130.3	cAMP-regulated phosphoprotein 19-related protein		0.835667	2.38901
g20304.t1	AT4G08290.1	nodulin MtN21 /EamA-like transporter family protein	UMAMIT20	-2.29043	2.38901
g16444.t1	AT2G04530.1	Metallo-hydrolase/oxidoreductase superfamily protein	CPZ	-1.49278	2.38592
g24158.t1	AT3G29270.1	RING/U-box superfamily protein		0.841319	2.38273
g21796.t1	AT4G21920.1	hypothetical protein		1.30644	2.38268
g10924.t1	AT5G60190.1	Cysteine proteinases superfamily protein		0.856034	2.38268
g19273.t1	AT5G14240.1	Thioredoxin superfamily protein		0.794929	2.3809
g27141.t1	AT3G23250.1	myb domain protein 15	MYB15,ATMYB15,MYB DOMAIN PROTEIN 15,ATY19	1.52509	2.37946
g14809.t1	AT1G68130.1	indeterminate(ID)-domain 14	IDD14,AtIDD14,indeterminate(ID)-domain 14,IDD14alpha,IDD14beta	0.970386	2.37915
g13330.t1	AT5G17760.1	P-loop containing nucleoside triphosphate hydrolases superfamily protein		0.9263	2.37896
g05872.t1	AT3G11660.1	NDR1/HIN1-like 1	NHL1	-1.18325	2.37863
g32343.t1	AT2G44480.3	beta glucosidase 17	BGLU17	-2.75937	2.37843
g20983.t1	AT2G23040.4	hypothetical protein		1.17794	2.3781
g09259.t1	AT5G55670.1	RNA-binding (RRM/RBD/RNP motifs) family protein		1.03382	2.3781
g05461.t1	AT5G28350.1	Quinoprotein amine dehydrogenase%2C beta chain-like%3B RIC1-like guanyl-nucleotide exchange factor		-1.16408	2.3781
g10414.t1	AT4G24120.1	YELLOW STRIPE like 1	YSL1,ATYSL1,YELLOW STRIPE LIKE 1	-1.31838	2.3781
g19357.t1	AT5G13400.1	Major facilitator superfamily protein		-1.05875	2.37627
g02649.t1	AT3G01670.2	sieve element occlusion protein	SEOa,AtSEOR2,Arabidopsis thaliana sieve element occlusion-related 2,SEOR2,sieve element occlusion-related 2	-0.942085	2.37577
g11511.t1	AT3G54880.1	zinc finger protein		-1.27718	2.37577
g18173.t1	AT1G09240.1	nicotianamine synthase 3	NAS3,ATNAS3,ARABIDOPSIS THALIANA NICOTIANAMINE SYNTHASE 3	1.32215	2.37484
g06646.t1	AT3G15780.1	transmembrane protein		-1.11361	2.37484
g04125.t2	AT1G73750.2	alpha/beta hydrolase family protein		-1.46637	2.37484
g31874.t1	AT3G18820.1	RAB GTPase homolog G3F	RAB7B,ATRAB7B,RAB GTPase homolog G3F,ATRABG3F,RAB71,RABG3F	0.839263	2.36883
g10531.t1	AT5G10650.1	RING/U-box superfamily protein		1.09306	2.36817
g04292.t1	AT4G29440.1	Regulator of Vps4 activity in the MVB pathway protein		0.869129	2.36775
g07513.t1	AT5G64660.1	CYS%2C MET%2C PRO%2C and GLY protein 2	CMPG2,ATCMPG2	1.38625	2.36707
g22162.t1	AT2G17705.1	methionine-S-oxide reductase		1.12077	2.36672
g03847.t1	AT1G71010.1	FORMS APLOID AND BINUCLEATE CELLS 1C	FAB1C	1.0103	2.36672
g07930.t1	AT2G31790.1	UDP-Glycosyltransferase superfamily protein		-0.969942	2.36672
g22364.t1	AT2G25050.1	actin-binding FH2 (formin 2) family protein		-1.08435	2.36672
g14546.t1	AT1G14900.1	high mobility group A	HMGA	1.23326	2.36661
g09571.t1	AT2G47510.1	fumarase 1	FUM1	1.00527	2.36661
g27557.t1	AT1G31330.1	photosystem I subunit F	PSAF	-1.15889	2.36562
g21404.t1	AT4G04350.1	tRNA synthetase class I (I%2C L%2C M and V) family protein	EMB2369	-0.911919	2.36469
g05532.t1	AT3G60860.1	SEC7-like guanine nucleotide exchange family protein		0.854225	2.36006
g21928.t1	AT1G51500.1	ABC-2 type transporter family protein	ABCG12,ATWBC12,ARABIDOPSIS THALIANA WHITE-BROWN COMPLEX 12,AtABCG12,CER5,ECERIFERUM 5,D3,WBC12,WHITE-BROWN COMPLEX 12	-1.34951	2.35994
g04614.t1	AT4G26540.1	Leucine-rich repeat receptor-like protein kinase family protein		-1.21318	2.35861
g22150.t1	AT5G42900.1	cold regulated protein 27	COR27	2.51162	2.3546
g06141.t1	AT3G04010.1	O-Glycosyl hydrolases family 17 protein		1.76337	2.3546
g05969.t1	AT3G10760.1	Homeodomain-like superfamily protein		-0.937398	2.3546
g25918.t1	AT1G17745.2	D-3-phosphoglycerate dehydrogenase	PGDH,PGDH2,phosphoglycerate dehydrogenase 2	0.899887	2.3545
g21430.t1	AT4G05090.1	Inositol monophosphatase family protein		-1.21417	2.3545
g16870.t1	AT5G57785.1	hypothetical protein		-2.0662	2.3545
g04343.t1	AT4G29000.1	Tesmin/TSO1-like CXC domain-containing protein		0.989146	2.35403
g15403.t1	AT4G19110.2	Protein kinase superfamily protein		1.05106	2.35244
g23607.t1	AT2G03340.1	WRKY DNA-binding protein 3	WRKY3	0.935107	2.35155
g11094.t1	AT3G20240.1	Mitochondrial substrate carrier family protein		0.99927	2.34935
g31904.t1	AT2G44480.3	beta glucosidase 17	BGLU17	-1.48092	2.34692
g13731.t1	AT1G22750.4	transmembrane protein		-1.39449	2.34521
g03496.t1	AT2G35940.1	BEL1-like homeodomain 1	BLH1,EDA29,embryo sac development arrest 29	0.91539	2.33895
g26330.t1	AT1G29920.1	chlorophyll A/B-binding protein 2	CAB2,AB165,LHCB1.1,LIGHT HARVESTING CHLOROPHYLL A/B-BINDING PROTEIN 1.1	-1.09913	2.33895
g24405.t1	AT1G35220.1	FAM91 carboxy-terminus protein		1.24902	2.33785
g24508.t1	AT2G41140.1	CDPK-related kinase 1	CRK1,ATCBK3,ATCRK1	1.03294	2.33744
g20870.t1	AT2G41650.1	hypothetical protein		1.61979	2.33688
g11934.t1	AT5G22330.1	P-loop containing nucleoside triphosphate hydrolases superfamily protein	RIN1,ATTIP49A	0.849239	2.33688
g07521.t1	AT5G64580.1	AAA-type ATPase family protein	EMB3144	-1.57067	2.33688
g30820.t1	AT1G54410.1	dehydrin family protein	AtHIRD11,HIRD11,dehydrin 11kDa	1.10665	2.33517
g12124.t1	AT5G19540.1	thermosome subunit gamma		-0.965709	2.33517
g22267.t1	AT3G49870.1	ADP-ribosylation factor-like A1C	ARLA1C,ATARLA1C,ADP-ribosylation factor-like A1C	0.873672	2.33391
g07134.t1	AT2G28190.1	copper/zinc superoxide dismutase 2	CSD2,AtSOD2,CZSOD2,COPPER/ZINC SUPEROXIDE DISMUTASE 2,SOD2,superoxide dismutase 2	1.22737	2.33352
g30540.t1	AT1G64140.1	WRKY transcription factor		-0.864595	2.33352
g30515.t1	AT1G14790.1	RNA-dependent RNA polymerase 1	RDR1,ATRDRP1,AtRDR1	1.2453	2.33226
g19126.t1	AT5G09530.1	hydroxyproline-rich glycoprotein family protein	PELPK1,PRP10,proline-rich protein 10	2.00807	2.32973
g02764.t1	AT4G38920.1	vacuolar-type H[+]-ATPase C3	VHA-C3,ATVHA-C3,vacuolar-type H(+)-ATPase C3,AVA-P3	-0.85315	2.3297
g12570.t1	AT1G49790.2	F-box associated ubiquitination effector family protein		0.861015	2.32937
g28408.t2	AT4G10060.1	Beta-glucosidase%2C GBA2 type family protein		-0.905272	2.32588
g14949.t1	AT3G50840.1	Phototropic-responsive NPH3 family protein		-1.4533	2.32588
g12163.t1	AT5G19910.2	SOH1 family protein	MED31	0.943503	2.32523
g13342.t1	AT1G22070.1	transcription factor TGA3	TGA3	0.912032	2.32523
g18914.t1	AT5G28463.1	transmembrane protein		-1.47942	2.32523
g05377.t1	AT3G62140.1	NEFA-interacting nuclear protein		0.829654	2.32521
g31339.t1	AT4G01897.1	dihydroorotate dehydrogenase		-1.85445	2.32521
g05274.t1	AT3G63110.1	isopentenyltransferase 3	IPT3,ATIPT3,isopentenyltransferase 3	-1.22815	2.32469
g01640.t1	AT1G80120.1	LURP-one-like protein (DUF567)		1.70897	2.32406
g06581.t1	AT3G16330.1	Avr9/Cf-9 rapidly elicited protein		1.40065	2.32354
g23092.t1	AT4G16442.1	Uncharacterized protein family (UPF0497)	CASPL2B1,CASP-like protein 2B1	-0.780694	2.32354
g16150.t1	AT3G17609.2	HY5-homolog	HYH	-1.611	2.32183
g25342.t1	AT4G10430.1	TMPIT-like protein		-1.31311	2.32175
g04690.t1	AT2G17560.1	high mobility group B4	HMGB4,NFD04,NFD4,NUCLEOSOME/CHROMATIN ASSEMBLY FACTOR D4	-1.90176	2.32175
g18352.t1	AT2G38110.1	glycerol-3-phosphate acyltransferase 6	GPAT6,ATGPAT6,GLYCEROL-3-PHOSPHATE sn-2-ACYLTRANSFERASE 6	2.56237	2.32161
g26419.t1	AT5G42240.1	serine carboxypeptidase-like 42	scpl42	0.862259	2.32161
g18096.t1	AT2G44180.1	methionine aminopeptidase 2A	MAP2A	0.838937	2.32161
g11111.t1	AT3G20390.2	endoribonuclease L-PSP family protein	RidA,Reactive Intermediate Deaminase A	-0.943575	2.31925
g16929.t1	AT5G58330.1	lactate/malate dehydrogenase family protein	NADP-MDH,NADP-dependent Malate Dehydrogenase	-0.923611	2.31861
g02812.t1	AT4G39330.1	cinnamyl alcohol dehydrogenase 9	CAD9,ATCAD9	-1.32109	2.31812
g08324.t1	AT5G51990.1	C-repeat-binding factor 4	CBF4,DREB1D,DEHYDRATION-RESPONSIVE ELEMENT-BINDING PROTEIN 1D	2.45849	2.31749
g24084.t1	AT5G56680.1	Class II aminoacyl-tRNA and biotin synthetases superfamily protein	SYNC1	0.734982	2.31698
g03536.t1	AT2G36340.1	DNA-binding storekeeper protein-related transcriptional regulator	GPL3,GeBP-like protein 3	1.00766	2.31673
g13297.t1	AT5G18020.1	SAUR-like auxin-responsive protein family	SAUR20	-2.86709	2.31663
g00583.t1	AT4G33630.1	UvrB/UvrC domain protein (DUF3506)	EX1	-0.829634	2.31561
g03706.t1	AT1G69770.1	chromomethylase 3	CMT3	1.03655	2.31455
g12775.t1	AT3G46940.2	DUTP-PYROPHOSPHATASE-LIKE 1	DUT1	0.98755	2.31455
g10767.t1	AT5G13300.1	ARF GTPase-activating protein	SFC,AGD3,ARF-GAP DOMAIN3,VAN3,ASCULAR NETWORK DEFECTIVE 3	0.954923	2.31288
g13014.t1	AT1G28530.1	deneddylase	ANU10,ANGULATA 10	-1.25548	2.31164
g23635.t1	AT5G44580.1	transmembrane protein		-0.914633	2.31036
g02624.t1	AT3G18535.1	tubulin-tyrosine ligase		0.885342	2.30859
g02721.t1	AT4G38495.1	chromatin-remodeling complex subunit		0.874515	2.30625
g21806.t1	AT2G14080.1	Disease resistance protein (TIR-NBS-LRR class) family		-1.10373	2.30625
g03130.t1	AT2G32500.2	Stress responsive alpha-beta barrel domain protein		-1.35073	2.30413
g23498.t1	AT1G43640.1	tubby like protein 5	TLP5,AtTLP5,tubby like protein 5	1.43759	2.30382
g12759.t1	AT3G46830.1	RAB GTPase homolog A2C	RABA2c,ATRAB-A2C,ARABIDOPSIS RAB GTPASE HOMOLOG A2C,ATRAB11A,ATRABA2C,RAB GTPase homolog A2C,RAB-A2C,RAB GTPASE HOMOLOG A2C	0.752269	2.30382
g19737.t1	AT4G01080.1	TRICHOME BIREFRINGENCE-LIKE 26	TBL26	-1.45921	2.30382
g15363.t1	AT4G18800.1	RAB GTPase homolog A1D	RABA1d,ATHSGBP,ATRAB11B,ATRABA1D,RAB GTPase homolog A1D	0.773617	2.30354
g01859.t1	AT1G02500.1	S-adenosylmethionine synthetase 1	SAM1,AtSAM1,MAT1,METK1,SAM-1,S-ADENOSYLMETHIONINE SYNTHETASE-1	0.841232	2.30155
g06946.t1	AT2G29590.1	Thioesterase superfamily protein		0.970485	2.30088
g20373.t1	AT3G53450.1	Putative lysine decarboxylase family protein	LOG4	-1.79852	2.30036
g19372.t1	AT5G03300.1	adenosine kinase 2	ADK2	-0.892455	2.29963
g21804.t1	AT4G21950.1	hypothetical protein		1.09455	2.29867
g02853.t1	AT4G39710.1	FK506-binding protein 16-2	PnsL4,FKBP16-2,FK506-binding protein 16-2	-1.28172	2.2986
g18225.t1	AT1G08770.1	prenylated RAB acceptor 1.E	PRA1.E	0.911952	2.29751
g16381.t1	AT2G05230.1	DNAJ heat shock N-terminal domain-containing protein		0.806259	2.29699
g25879.t1	AT1G18140.1	laccase 1	LAC1,ATLAC1	1.15782	2.29596
g05821.t1	AT3G12130.1	KH domain-containing protein / zinc finger (CCCH type) family protein		0.825727	2.29494
g02505.t1	AT3G02630.1	Plant stearoyl-acyl-carrier-protein desaturase family protein		0.816342	2.29494
g03221.t1	AT2G33255.1	Haloacid dehalogenase-like hydrolase (HAD) superfamily protein		-0.786991	2.29494
g19159.t1	AT5G09870.1	cellulose synthase 5	CESA5,MUM3,MUCILAGE-MODIFIED 3	-0.903833	2.29494
g03443.t1	AT2G35490.1	Plastid-lipid associated protein PAP / fibrillin family protein		-1.31463	2.29331
g06031.t1	AT1G28060.1	Pre-mRNA-splicing factor 3	RDM16,RNA-directed DNA methylation 16	1.19959	2.29045
g08380.t1	AT5G51590.1	AT hook motif DNA-binding family protein	AHL4,AT-HOOK MOTIF NUCLEAR LOCALIZED PROTEIN 4	1.39789	2.28816
g28728.t1	AT2G27580.1	A20/AN1-like zinc finger family protein		0.805077	2.28344
g22141.t1	AT5G42850.1	Thioredoxin superfamily protein		0.829303	2.28341
g06296.t1	AT3G05320.1	O-fucosyltransferase family protein		0.955432	2.28274
g24851.t1	AT1G55160.3	WAS/WASL-interacting family protein		0.775641	2.28019
g19633.t1	AT2G14750.1	APS kinase	APK,AKN1,APS KINASE 1,APK1,ADENOSINE-5'-PHOSPHOSULFATE (APS) KINASE 1,ATAKN1	-1.24494	2.27906
g19116.t1	AT5G09440.1	EXORDIUM like 4	EXL4	0.913053	2.27801
g15006.t1	AT3G50370.2	hypothetical protein		0.983819	2.27793
g27746.t1	AT5G23380.1	hypothetical protein (DUF789)		0.827541	2.27791
g09020.t1	AT4G03200.1	catalytics		-0.931636	2.27791
g05401.t1	AT3G61970.1	AP2/B3-like transcriptional factor family protein	NGA2	-1.59174	2.27759
g13913.t1	AT1G19360.1	Nucleotide-diphospho-sugar transferase family protein	RRA3	0.969948	2.27683
g19846.t1	AT1G61340.1	F-box family protein	FBS1,AtFBS1	1.48254	2.27557
g17633.t1	AT1G33055.1	hypothetical protein		-1.27135	2.27453
g02595.t1	AT3G01180.1	starch synthase 2	SS2,AtSS2,starch synthase 2	-0.899233	2.27443
g11377.t1	AT3G53700.1	Pentatricopeptide repeat (PPR) superfamily protein	MEE40	-1.09731	2.2739
g02943.t1	AT4G37700.1	hypothetical protein		-1.71592	2.27341
g28198.t1	AT3G27770.1	plant/protein		-0.794951	2.27079
g09402.t1	AT5G54390.1	HAL2-like protein	HL,AHL,HAL2-like,ATAHL	-0.886193	2.27079
g01595.t1	AT1G80555.2	Isocitrate/isopropylmalate dehydrogenase family protein		1.10962	2.26627
g02093.t2	AT1G04620.1	coenzyme F420 hydrogenase family / dehydrogenase%2C beta subunit family	HCAR	1.02001	2.26627
g18701.t1	AT1G63170.1	Zinc finger%2C C3HC4 type (RING finger) family protein		0.871949	2.26627
g16911.t1	AT5G58140.1	phototropin 2	PHOT2,AtPHOT2,NPL1,NON PHOTOTROPIC HYPOCOTYL 1-LIKE	-0.85859	2.26627
g18762.t1	AT1G62820.1	Calcium-binding EF-hand family protein		0.831934	2.26559
g13422.t1	AT1G21440.1	Phosphoenolpyruvate carboxylase family protein		-1.02849	2.26559
g30676.t1	AT3G45600.1	tetraspanin3	TET3	0.901489	2.26518
g19336.t1	AT5G13630.1	magnesium-chelatase subunit chlH%2C chloroplast%2C putative / Mg-protoporphyrin IX chelatase%2C putative (CHLH)	GUN5,ABAR,ABA-BINDING PROTEIN,CCH1,CCH,CONDITIONAL CHLORINA,CHLH,H SUBUNIT OF MG-CHELATASE	-1.12427	2.26456
g09070.t1	AT4G02725.1	spindle pole body-associated protein		-0.78556	2.26449
g24888.t1	AT1G54100.1	aldehyde dehydrogenase 7B4	ALDH7B4	-1.86152	2.26449
g11299.t1	AT3G21870.1	cyclin p2%3B1	CYCP2%3B1	-1.45313	2.2644
g01018.t1	AT1G74800.1	Galactosyltransferase family protein		0.853759	2.26339
g24536.t1	AT1G55620.2	chloride channel F	CLC-F,ATCLC-F,CLCF,CHLORIDE CHANNEL F	-1.50275	2.26339
g01308.t1	AT1G77500.1	DUF630 family protein%2C putative (DUF630 and DUF632)		1.10224	2.26329
g21493.t1	AT2G25790.1	Leucine-rich receptor-like protein kinase family protein	SKM1,STERILITY-REGULATING KINASE MEMBER 1	1.12922	2.26316
g14816.t1	AT1G67900.1	Phototropic-responsive NPH3 family protein		-1.26359	2.26316
g07171.t1	AT5G65960.1	GTP binding protein		0.721639	2.26264
g10933.t1	AT5G60130.1	AP2/B3-like transcriptional factor family protein		1.34804	2.26243
g06212.t1	AT3G04650.1	FAD/NAD(P)-binding oxidoreductase family protein		-0.985107	2.26192
g27896.t1	AT5G01950.7	Leucine-rich repeat protein kinase family protein		-0.928051	2.26169
g24860.t1	AT1G55090.1	carbon-nitrogen hydrolase family protein		-1.59078	2.26164
g24234.t1	AT2G30250.1	WRKY DNA-binding protein 25	WRKY25,ATWRKY25	1.12404	2.26156
g00804.t1	AT4G31790.1	Tetrapyrrole (Corrin/Porphyrin) Methylase		1.06879	2.26156
g16901.t1	AT5G58070.1	temperature-induced lipocalin	TIL,ATTIL,TEMPERATURE-INDUCED LIPOCALIN	1.05678	2.26123
g06267.t1	AT3G05050.1	Protein kinase superfamily protein		0.989442	2.26075
g11387.t1	AT3G53800.1	Fes1B	Fes1B	-1.48633	2.26059
g03775.t1	AT1G70370.1	polygalacturonase 2	PG2	-1.51826	2.26059
g16659.t1	AT3G57350.1	Nucleoporin interacting component (Nup93/Nic96-like) family protein		-1.59545	2.26059
g12988.t1	AT1G28330.2	dormancy-associated protein-like 1	DYL1,AtDRM1,DRM1,DORMANCY-ASSOCIATED PROTEIN 1	1.29507	2.25683
g10417.t1	AT4G24090.1	homer protein		-1.42338	2.25683
g00839.t1	AT4G31540.1	exocyst subunit exo70 family protein G1	EXO70G1,ATEXO70G1,exocyst subunit exo70 family protein G1	0.876482	2.25666
g09478.t1	AT4G27470.1	RING membrane-anchor 3	RMA3,ATRMA3	-0.935913	2.25666
g06633.t1	AT3G15900.1	homoserine O-acetyltransferase		-1.06261	2.25124
g25703.t3	AT5G27970.2	ARM repeat superfamily protein		0.886125	2.25039
g06709.t1	AT3G15340.1	proton pump interactor 2	PPI2	1.36296	2.24925
g13419.t1	AT1G21450.1	SCARECROW-like 1	SCL1	0.915639	2.24925
g01089.t1	AT1G75460.1	ATP-dependent protease La (LON) domain protein		-1.1982	2.24912
g28476.t1	AT5G45020.1	Glutathione S-transferase family protein		-1.29523	2.24534
g01159.t1	AT1G76080.1	chloroplastic drought-induced stress protein of 32 kD	CDSP32,ATCDSP32,ARABIDOPSIS THALIANA CHLOROPLASTIC DROUGHT-INDUCED STRESS PROTEIN OF 32 KD	-0.869638	2.24519
g29669.t1	AT2G26230.1	uricase / urate oxidase / nodulin 35	UOX,urate oxidase	-1.09046	2.24519
g05684.t1	AT3G13235.1	ubiquitin family protein	DDI1	-1.1088	2.24366
g10311.t1	AT4G25080.6	magnesium-protoporphyrin IX methyltransferase	CHLM	-1.26452	2.2431
g14128.t1	AT5G25250.1	SPFH/Band 7/PHB domain-containing membrane-associated protein family	FLOT1	1.37762	2.24248
g26063.t1	AT5G05080.1	ubiquitin-conjugating enzyme 22	UBC22,ATUBC22	0.790992	2.24248
g11780.t1	AT3G07870.1	F-box and associated interaction domains-containing protein		0.92688	2.23999
g18984.t1	AT1G47250.1	20S proteasome alpha subunit F2	PAF2	0.898052	2.23999
g01248.t1	AT1G76940.1	RNA-binding (RRM/RBD/RNP motifs) family protein		0.8357	2.23999
g16858.t1	AT5G57660.1	CONSTANS-like 5	COL5,ATCOL5,BBX6,B-box domain protein 6	-1.11162	2.23999
g27796.t1	AT4G10770.1	oligopeptide transporter 7	OPT7,ATOPT7,ARABIDOPSIS THALIANA OLIGOPEPTIDE TRANSPORTER 7	-1.41665	2.23999
g13115.t1	AT1G29590.1	translation initiation factor	eIF4E3,EIF4E1C	-1.25698	2.2388
g15074.t1	AT1G53035.2	transmembrane protein		1.05684	2.23867
g08986.t1	AT4G03550.1	glucan synthase-like 5	GSL05,ATGSL05,glucan synthase-like 5,ATGSL5,EED3,enhancer of edr1 3,GSL5,GLUCAN SYNTHASE-LIKE 5,PMR4,POWDERY MILDEW RESISTANT 4	0.844992	2.23842
g24511.t1	AT2G41110.2	calmodulin 2	CAM2,ATCAL5	1.19997	2.23689
g00359.t1	AT1G30730.1	FAD-binding Berberine family protein		-1.58074	2.23689
g26464.t1	AT1G35470.2	SPla/RYanodine receptor (SPRY) domain-containing protein	RanBPM	-0.952955	2.23639
g18807.t1	AT1G30730.1	FAD-binding Berberine family protein		-1.58074	2.23639
g24926.t1	AT1G53750.1	regulatory particle triple-A 1A	RPT1A	0.852966	2.23574
g28132.t1	AT5G47920.1	transcription elongation factor		0.919812	2.23302
g25611.t1				0.796865	2.23249
g25354.t1	AT4G10340.1	light harvesting complex of photosystem II 5	LHCB5	-1.15609	2.2309
g16019.t1	AT1G32360.1	Zinc finger (CCCH-type) family protein		0.800464	2.23037
g12814.t1	AT3G47450.1	P-loop containing nucleoside triphosphate hydrolases superfamily protein	NOA1,ATNOA1,ATNOS1,NOS1,NITRIC OXIDE SYNTHASE 1,RIF1,RESISTANT TO INHIBITION WITH FOSMIDOMYCIN 1	-1.01844	2.23037
g05800.t1	AT3G12320.1	hypothetical protein	LNK3,night light-inducible and clock-regulated 3	-1.48333	2.23037
g18520.t1	AT2G05710.1	aconitase 3	ACO3	0.941521	2.22992
g31277.t1	AT5G45290.2	RING/U-box superfamily protein		0.928024	2.22992
g17273.t1	AT2G42070.1	nudix hydrolase homolog 23	NUDX23,ATNUDT23,ARABIDOPSIS THALIANA NUDIX HYDROLASE HOMOLOG 23,ATNUDX23,nudix hydrolase homolog 23	0.801494	2.22992
g18003.t1	AT5G21020.2	transmembrane protein		-1.39374	2.22795
g26321.t1	AT1G29980.1	choice-of-anchor C domain protein%2C putative (Protein of unknown function%2C DUF642)		1.04221	2.2272
g05315.t1	AT3G62770.1	Transducin/WD40 repeat-like superfamily protein	AtATG18a,ATG18a,autophagy 18a,PEUP2,PEROXISOME UNUSUAL POSITIONING 2	0.760711	2.22582
g00639.t1	AT4G33150.1	lysine-ketoglutarate reductase/saccharopine dehydrogenase bifunctional enzyme	LKR,LKR/SDH,LYSINE-KETOGLUTARATE REDUCTASE/SACCHAROPINE DEHYDROGENASE,SDH,SACCHAROPINE DEHYDROGENASE	-1.09248	2.22344
g05795.t1	AT3G12370.1	Ribosomal protein L10 family protein		0.90527	2.22215
g25846.t1	AT2G20440.1	Ypt/Rab-GAP domain of gyp1p superfamily protein		0.841882	2.22121
g03627.t1	AT2G37040.1	PHE ammonia lyase 1	PAL1,ATPAL1	1.45615	2.22112
g15069.t1	AT1G53090.1	SPA1-related 4	SPA4	-1.0119	2.22055
g15516.t1	AT5G05950.1	maternal effect embryo arrest 60	MEE60	0.745293	2.21943
g30007.t1	AT2G30570.1	photosystem II reaction center W	PSBW	-1.19968	2.21943
g13744.t1	AT1G22650.1	Plant neutral invertase family protein	A/N-InvD	1.02917	2.21843
g06027.t1	AT3G10230.1	lycopene cyclase	LYC,AtLCY	-0.830437	2.21682
g00506.t1	AT4G34280.1	transducin family protein / WD-40 repeat family protein	DHU1,DWD HYPERSENSITIVE TO UV-B 1	-0.856149	2.21682
g31497.t1	AT5G43280.1	delta(3%2C5)%2Cdelta(2%2C4)-dienoyl-CoA isomerase 1	DCI1,ATDCI1,delta(3,5),delta(2,4)-dienoyl-CoA isomerase 1	-1.03555	2.21568
g04131.t1	AT1G73810.1	Core-2/I-branching beta-1%2C6-N-acetylglucosaminyltransferase family protein		1.14234	2.21395
g22957.t1	AT1G63840.1	RING/U-box superfamily protein		1.12559	2.21395
g21326.t1	AT4G13615.1	Uncharacterized protein family SERF		0.895032	2.21395
g12994.t1	AT1G28380.1	MAC/Perforin domain-containing protein	NSL1	0.878628	2.21395
g19421.t2	AT5G02840.1	LHY/CCA1-like 1	LCL1,RVE4,REVEILLE 4	-0.822356	2.21395
g02397.t1	AT1G07390.3	receptor like protein 1	RLP1,AtRLP1,receptor like protein 1	-0.851884	2.21395
g11705.t1	AT3G08940.2	light harvesting complex photosystem II	LHCB4.2	-1.2569	2.21395
g04911.t1	AT1G11720.2	starch synthase 3	SS3,ATSS3,starch synthase 3	-0.90505	2.21031
g00635.t1	AT4G33180.1	alpha/beta-Hydrolases superfamily protein		-0.834208	2.20902
g30803.t1	AT1G57613.1	hypothetical protein		-1.18272	2.20523
g04644.t1	AT1G14170.3	RNA-binding KH domain-containing protein		1.28677	2.20453
g00909.t2	AT4G30870.1	Restriction endonuclease%2C type II-like superfamily protein	MUS81,ATMUS81,ARABIDOPSIS THALIANA MMS AND UV SENSITIVE 81	0.849643	2.20308
g20525.t1	AT3G27230.1	S-adenosyl-L-methionine-dependent methyltransferases superfamily protein		-0.907675	2.20289
g27577.t1	AT1G31440.1	SH3 domain-containing protein		0.868541	2.20287
g17164.t1	AT4G17050.1	ureidoglycine aminohydrolase	UGLYAH	-1.12427	2.20287
g29860.t1				-1.47046	2.20287
g19563.t1	AT3G25870.1	hypothetical protein		0.982972	2.20215
g21461.t1	AT4G04880.2	adenosine/AMP deaminase family protein		0.965208	2.20215
g08443.t1	AT5G51100.1	Fe superoxide dismutase 2	FSD2	0.887826	2.20215
g27400.t1	AT4G08950.1	Phosphate-responsive 1 family protein	EXO	1.60355	2.20172
g23729.t1	AT1G30400.1	multidrug resistance-associated protein 1	ABCC1,ATABCC1,Arabidopsis thaliana ATP-binding cassette C1,ATMRP1,ARABIDOPSIS THALIANA MULTIDRUG RESISTANCE-ASSOCIATED PROTEIN 1,EST1,MRP1,multidrug resistance-associated protein 1	0.895513	2.20172
g16255.t1	AT1G56590.1	Clathrin adaptor complexes medium subunit family protein	ZIP4,AP3M,adaptor protein-3 mu-adaptin	0.856371	2.2011
g18705.t1	AT1G63130.1	Tetratricopeptide repeat (TPR)-like superfamily protein	RPF6,RNA PROCESSING FACTOR 6	1.0811	2.20093
g06028.t1	AT3G10220.1	tubulin folding cofactor B	EMB2804	-0.945221	2.20066
g19540.t1	AT3G26070.1	Plastid-lipid associated protein PAP / fibrillin family protein		-1.07274	2.19904
g00225.t1	AT5G15460.1	membrane-anchored ubiquitin-fold protein 2	MUB2	1.22026	2.1974
g01350.t1	AT1G77885.1	hypothetical protein		-1.73369	2.1974
g17921.t1	AT5G27740.1	ATPase family associated with various cellular activities (AAA)	EMB2775,EMB161,EMBRYO DEFECTIVE 161,EMB251,EMBRYO DEFECTIVE 251,RFC3,replication factor C 3	0.848437	2.197
g25955.t1	AT1G65820.3	microsomal glutathione s-transferase		0.863394	2.19413
g17745.t1	AT1G61790.1	Oligosaccharyltransferase complex/magnesium transporter family protein	OST3/6,oligosaccharyltransferase subunit 3/6	0.806698	2.19413
g04188.t1	AT4G30370.1	RING/U-box superfamily protein	IDF1,IRT1 DEGRADATION FACTOR 1	1.10428	2.19399
g16945.t1	AT5G58410.1	HEAT/U-box domain-containing protein		-1.34402	2.19377
g13507.t1	AT1G20630.1	catalase 1	CAT1	-1.2947	2.19199
g05881.t1	AT3G11560.2	LETM1-like protein		-1.08887	2.18603
g04844.t1	AT1G12330.1	cyclin-dependent kinase-like protein		-1.15103	2.18603
g24583.t1				-2.35388	2.18603
g22262.t1	AT5G67500.1	voltage dependent anion channel 2	VDAC2,ATVDAC2,ARABIDOPSIS THALIANA VOLTAGE DEPENDENT ANION CHANNEL 2	0.942222	2.18417
g23033.t1	AT5G53310.1	myosin heavy chain-like protein		0.785589	2.18083
g13201.t1	AT5G18790.1	Ribosomal protein L33 family protein		-0.913519	2.18
g25570.t1	AT1G50940.1	electron transfer flavoprotein alpha	ETFALPHA	-0.910268	2.17938
g08796.t1	AT2G24220.2	purine permease 5	PUP5,ATPUP5,purine permease 5	-1.274	2.17894
g12885.t2	AT3G48050.1	protein SUO	SUO	0.845409	2.17683
g28113.t1	AT2G26740.1	soluble epoxide hydrolase	SEH,ATSEH,soluble epoxide hydrolase	-0.96137	2.17683
g07707.t1	AT5G40060.1	Disease resistance protein (NBS-LRR class) family		-1.48025	2.17683
g27732.t1	AT5G23240.1	DNAJ heat shock N-terminal domain-containing protein	AtDjC17,DJC76,DNA J protein C76	0.858124	2.17516
g17577.t1	AT5G43630.1	zinc knuckle (CCHC-type) family protein	TZP	-1.26969	2.1721
g02026.t1	AT1G03950.1	vacuolar protein sorting-associated protein 2.3	VPS2.3	0.690842	2.17166
g17978.t1	AT2G43140.2	basic helix-loop-helix (bHLH) DNA-binding superfamily protein		1.37053	2.17157
g14379.t1	AT4G22920.1	non-yellowing 1	NYE1,ATNYE1,NON-YELLOWING 1,SGR1,STAY-GREEN 1,SGR,STAY-GREEN	0.894083	2.17157
g27538.t1	AT1G31150.1	K-box region protein (DUF1985)		-1.03266	2.17157
g21772.t1	AT4G21770.1	Pseudouridine synthase family protein		-1.34186	2.17157
g06824.t1	AT3G14225.1	GDSL-motif lipase 4	GLIP4	1.54069	2.17144
g07848.t1	AT5G47540.1	Mo25 family protein		0.800737	2.1705
g05283.t1	AT3G63010.1	alpha/beta-Hydrolases superfamily protein	GID1B,ATGID1B	1.17073	2.16994
g14951.t1	AT3G50820.1	photosystem II subunit O-2	PSBO2,OEC33,OXYGEN EVOLVING COMPLEX SUBUNIT 33 KDA,PSBO-2,PHOTOSYSTEM II SUBUNIT O-2	-1.00457	2.16994
g27167.t1	AT3G23560.1	MATE efflux family protein	ALF5	-0.749641	2.16991
g16836.t1	AT5G57510.1	cotton fiber protein		2.12221	2.16756
g12380.t1	AT5G63680.1	Pyruvate kinase family protein		0.803417	2.16663
g01293.t1	AT1G77360.1	Tetratricopeptide repeat (TPR)-like superfamily protein	APPR6	1.50797	2.16641
g05960.t1	AT3G10860.1	Cytochrome b-c1 complex%2C subunit 8 protein		-0.91652	2.16641
g13848.t1	AT1G19980.1	cytomatrix protein-like protein		1.15954	2.16182
g13147.t1	AT5G19220.1	ADP glucose pyrophosphorylase large subunit 1	APL1,ADG2,ADP GLUCOSE PYROPHOSPHORYLASE 2	-1.24188	2.16094
g14697.t1	AT1G68870.1	SOB five-like 2	SOFL2,ATSOFL2,SOB FIVE-LIKE 2	-1.53406	2.16094
g09387.t1	AT5G15360.1	transmembrane protein		-1.69817	2.16044
g11613.t1	AT3G55800.1	sedoheptulose-bisphosphatase	SBPASE	-1.00794	2.15709
g09175.t1	AT4G01935.1	insulin-induced protein		-0.950586	2.1563
g11499.t1	AT2G10608.1	transmembrane protein		-1.78486	2.15309
g31364.t1	AT2G16595.1	Translocon-associated protein (TRAP)%2C alpha subunit		0.878077	2.15306
g06469.t1	AT3G06650.1	ATP-citrate lyase B-1	ACLB-1	-1.0555	2.15214
g03586.t1	AT2G36810.1	ARM repeat superfamily protein	SGR6,SHOOT GRAVITROPISM 6	0.781902	2.15136
g06604.t1	AT3G16140.1	photosystem I subunit H-1	PSAH-1	-1.03026	2.15136
g00454.t1	AT4G34740.1	GLN phosphoribosyl pyrophosphate amidotransferase 2	ASE2,ATASE2,GLN phosphoribosyl pyrophosphate amidotransferase 2,ATPURF2,CIA1,CHLOROPLAST IMPORT APPARATUS 1,DOV1,DIFFERENTIAL DEVELOPMENT OF VASCULAR ASSOCIATED CELLS	-1.29206	2.15055
g19358.t1	AT5G13390.2	no exine formation 1	NEF1	0.799004	2.14825
g14560.t1	AT2G01735.1	RING-finger protein for embryogenesi	RIE1	-1.11337	2.14802
g31363.t1	AT2G16600.1	rotamase CYP 3	ROC3,AtCYP19-1,CYP19,cyclophilin 19	0.81962	2.1448
g17657.t1	AT1G33270.1	Acyl transferase/acyl hydrolase/lysophospholipase superfamily protein		-0.821023	2.1448
g12234.t1	AT5G62430.1	cycling DOF factor 1	CDF1	-0.937361	2.1448
g10338.t1	AT4G24830.1	arginosuccinate synthase family		-0.887402	2.14423
g14601.t1	AT2G02060.1	Homeodomain-like superfamily protein		1.13789	2.14374
g09552.t1	AT2G47710.1	Adenine nucleotide alpha hydrolases-like superfamily protein		-1.08983	2.1397
g28301.t1	AT2G26200.1	S-adenosyl-L-methionine-dependent methyltransferases superfamily protein		0.775133	2.13957
g32050.t1				1.01311	2.13922
g00401.t1	AT4G35230.1	BR-signaling kinase 1	BSK1	0.95536	2.13555
g22739.t1	AT3G22600.1	Bifunctional inhibitor/lipid-transfer protein/seed storage 2S albumin superfamily protein	LTPG5,glycosylphosphatidylinositol-anchored lipid protein transfer 5	2.01939	2.1328
g10521.t1	AT5G10550.1	global transcription factor group E2	GTE2	0.831073	2.1321
g30801.t1	AT2G26580.1	plant-specific transcription factor YABBY family protein	YAB5	-1.39908	2.13183
g02081.t1	AT1G04510.1	MOS4-associated complex 3A	MAC3A	0.849763	2.13161
g16049.t1	AT1G32100.1	pinoresinol reductase 1	PRR1,ATPRR1	-1.41948	2.13086
g08352.t1	AT5G51770.1	Protein kinase superfamily protein		1.02717	2.13014
g28364.t1	AT3G52420.1	outer envelope membrane protein 7	OEP7,ATOEP7,OUTER ENVELOPE MEMBRANE PROTEIN 7	-0.961008	2.12894
g29689.t1	AT1G54730.2	Major facilitator superfamily protein		-1.25811	2.12894
g04824.t1	AT1G12550.1	D-isomer specific 2-hydroxyacid dehydrogenase family protein	HPR3	-1.08707	2.12696
g22663.t1	AT2G18790.1	phytochrome B	PHYB,HY3,OOP1,OUT OF PHASE 1	-0.92632	2.12626
g08428.t1	AT5G51220.1	ubiquinol-cytochrome C chaperone family protein		-1.03688	2.1245
g30660.t1	AT2G29900.1	Presenilin-2	PS2	1.13583	2.12435
g00085.t1	AT5G16840.2	binding partner of acd11 1	BPA1	0.700291	2.1238
g07372.t1	AT3G49680.1	branched-chain aminotransferase 3	BCAT3,ATBCAT-3	-1.19429	2.1238
g25724.t1	AT2G30790.1	photosystem II subunit P-2	PSBP-2	-1.06911	2.12345
g25463.t1	AT2G04030.1	Chaperone protein htpG family protein	CR88	-1.21676	2.12345
g21011.t1	AT2G23200.1	Protein kinase superfamily protein		-1.1498	2.12257
g22202.t1	AT2G17350.1	beta-mannosyltransferase-like protein		0.914853	2.11962
g07740.t1	AT5G46750.1	ARF-GAP domain 9	AGD9	0.705914	2.1187
g01746.t1	AT1G27900.1	RNA helicase family protein		-1.65393	2.1187
g01001.t1	AT1G74630.2	Tetratricopeptide repeat (TPR)-like superfamily protein		-1.04385	2.11821
g11927.t1	AT5G22390.1	FANTASTIC four-like protein (DUF3049)		-1.32673	2.11567
g21697.t1	AT2G22510.1	hydroxyproline-rich glycoprotein family protein		2.48655	2.11538
g21144.t1	AT3G57062.1	transmembrane protein		-1.64959	2.11214
g11001.t1	AT5G59570.1	Homeodomain-like superfamily protein	BOA	1.49171	2.11175
g19253.t1	AT5G14430.1	S-adenosyl-L-methionine-dependent methyltransferases superfamily protein		0.781923	2.11175
g20568.t1	AT1G11270.1	F-box and associated interaction domains-containing protein		-0.916669	2.11175
g27310.t1	AT5G23060.1	calcium sensing receptor	CaS	-1.10058	2.11175
g07724.t1				-1.46441	2.11175
g20708.t1	AT4G11650.1	osmotin 34	OSM34,ATOSM34,osmotin 34	1.87163	2.10937
g29865.t1	AT5G39940.1	FAD/NAD(P)-binding oxidoreductase family protein		-1.35665	2.10858
g07926.t1	AT2G31750.2	UDP-glucosyl transferase 74D1	UGT74D1	-1.38367	2.10858
g13780.t1	AT1G22300.1	general regulatory factor 10	GRF10,14-3-3EPSILON,14-3-3 PROTEIN G-BOX FACTOR14 EPSILON,GF14 EPSILON	0.792583	2.10665
g19271.t1	AT5G14260.1	Rubisco methyltransferase family protein		-0.766107	2.10665
g12934.t1	AT1G61470.1	Polynucleotidyl transferase%2C ribonuclease H-like superfamily protein		1.96502	2.10256
g10769.t1	AT5G13320.2	Auxin-responsive GH3 family protein	PBS3,AtGH3.12,GDG1,GH3-LIKE DEFENSE GENE 1,GH3.12,GRETCHEN HAGEN 3.12,WIN3,HOPW1-1-INTERACTING 3	1.13762	2.10256
g28619.t1	AT5G01290.1	mRNA capping enzyme family protein		1.03726	2.10256
g00052.t1	AT5G17190.1	B-cell receptor-associated-like protein		0.861996	2.10248
g18102.t1	AT2G44230.1	hypothetical protein (DUF946)		-1.29814	2.10248
g01135.t1	AT1G75860.2	DNA ligase		0.7793	2.10111
g01856.t1	AT1G02460.1	Pectin lyase-like superfamily protein		2.93344	2.10052
g24967.t1	AT4G01897.1	dihydroorotate dehydrogenase		-0.966185	2.10052
g03086.t1	AT4G36380.1	Cytochrome P450 superfamily protein	ROT3	-0.930637	2.09915
g01423.t1	AT1G78630.1	Ribosomal protein L13 family protein	emb1473	-0.962404	2.09915
g27827.t1	AT1G65230.1	transmembrane protein%2C putative (DUF2358)		-1.05178	2.09915
g29492.t1	AT3G45210.1	transcription initiation factor TFIID subunit (Protein of unknown function%2C DUF584)		-1.52649	2.09915
g27691.t1	AT5G49660.1	Leucine-rich repeat transmembrane protein kinase family protein	XIP1,CEPR1,C-terminally encoded peptide receptor 1	-1.13439	2.09815
g09344.t1	AT5G54940.1	Translation initiation factor SUI1 family protein		1.07404	2.09771
g29037.t1	AT3G45980.1	Histone superfamily protein	HTB9	0.767	2.09561
g24219.t1	AT2G30390.2	ferrochelatase 2	FC2,ATFC-II,FC-II	-0.856926	2.09561
g25571.t1	AT1G50930.1	Serine/Threonine-kinase	VUP2,VASCULAR-RELATED UNKNOWN PROTEIN 2	2.66571	2.09429
g23119.t1	AT4G16180.2	transmembrane protein		0.947228	2.09429
g21438.t1	AT4G05000.1	Vacuolar protein sorting-associated protein VPS28 family protein	VPS28-2	0.719104	2.09429
g27509.t1	AT2G25300.1	Galactosyltransferase family protein	HPGT3,hydroxyproline O-galactosyltransferase 3	-1.16293	2.09429
g23918.t1	AT2G21130.1	Cyclophilin-like peptidyl-prolyl cis-trans isomerase family protein		1.39911	2.09336
g18106.t1	AT2G44290.1	Bifunctional inhibitor/lipid-transfer protein/seed storage 2S albumin superfamily protein		0.963014	2.09336
g03349.t1	AT2G34520.1	mitochondrial ribosomal protein S14	RPS14	-0.87116	2.09336
g14055.t1	AT5G25840.1	DUF1677 family protein (DUF1677)		-1.22451	2.09336
g26752.t1	AT5G39760.1	homeobox protein 23	HB23,AtHB23,homeobox protein 23,ZHD10,ZINC FINGER HOMEODOMAIN 10	-1.29079	2.09317
g24077.t1	AT5G56610.1	Phosphotyrosine protein phosphatases superfamily protein		0.874939	2.09282
g08577.t1	AT3G29160.1	SNF1 kinase homolog 11	KIN11,AKIN11,SNF1 kinase homolog 11,ATKIN11,SNF1 kinase homolog 11,SNRK1.2,SNF1-RELATED PROTEIN KINASE 1.2	0.787495	2.09208
g21976.t1	AT2G18370.1	Bifunctional inhibitor/lipid-transfer protein/seed storage 2S albumin superfamily protein		2.62529	2.09097
g01677.t1	AT3G08495.1			-1.21902	2.08977
g26915.t1	AT5G40500.1	hypothetical protein		-0.830638	2.08836
g03882.t1	AT4G40065.1	other_RNA		1.13816	2.08789
g06787.t1	AT3G14595.1	Ribosomal protein L18ae family		-1.10331	2.08724
g06664.t1	AT1G52740.1	histone H2A protein 9	HTA9	1.02121	2.08645
g30451.t1	AT1G54460.1	TPX2 (targeting protein for Xklp2) protein family		0.792697	2.08645
g04278.t1	AT4G29590.1	S-adenosyl-L-methionine-dependent methyltransferases superfamily protein		-1.35104	2.08624
g05356.t1	AT3G62370.1	heme binding protein		0.779099	2.08479
g02736.t1	AT4G38630.1	regulatory particle non-ATPase 10	RPN10,ATMCB1,MBP1,MULTIUBIQUITIN CHAIN BINDING PROTEIN 1,MCB1,MULTIUBIQUITIN-CHAIN-BINDING PROTEIN 1	0.820597	2.08469
g18977.t1	AT1G47128.1	Granulin repeat cysteine protease family protein	RD21A,RD21,responsive to dehydration 21	-0.833515	2.08469
g02291.t1	AT1G06470.1	Nucleotide/sugar transporter family protein		-0.894484	2.08469
g06984.t1	AT2G29320.1	NAD(P)-binding Rossmann-fold superfamily protein		-0.950025	2.08469
g04846.t1	AT1G12310.1	Calcium-binding EF-hand family protein		0.810496	2.08375
g04595.t1	AT4G26690.1	PLC-like phosphodiesterase family protein	SHV3,GDPDL3,Glycerophosphodiester phosphodiesterase (GDPD) like 3,GPDL2,GLYCEROPHOSPHODIESTERASE-LIKE 2,MRH5,MUTANT ROOT HAIR 5	-1.19432	2.08307
g05131.t1	AT1G09870.1	histidine acid phosphatase family protein		0.979811	2.08158
g05348.t1	AT3G62410.1	CP12 domain-containing protein 2	CP12-2,CP12,CP12 DOMAIN-CONTAINING PROTEIN 1	-1.20113	2.08117
g22047.t1	AT1G66480.1	plastid movement impaired 2		-0.964818	2.08093
g03133.t1	AT2G32530.1	cellulose synthase-like B3	CSLB03,ATCSLB03,cellulose synthase-like B3,ATCSLB3,cellulose synthase-like B3	-1.84532	2.08093
g25267.t1	AT1G08370.1	decapping 1	DCP1,ATDCP1	1.4117	2.07972
g11146.t1	AT3G20620.1	F-box family protein-like protein		0.792257	2.07972
g01109.t1	AT1G75660.1	5'-3' exoribonuclease 3	XRN3,AtXRN3,5'-3' EXORIBONUCLEASE 3	0.742846	2.07972
g02180.t1	AT1G05385.1	photosystem II 11 kDa protein-like protein	LPA19,Psb27-H1	-0.876385	2.07972
g00547.t1	AT4G33950.1	Protein kinase superfamily protein	OST1,ATOST1,OPEN STOMATA 1,P44,SNRK2-6,SUCROSE NONFERMENTING 1-RELATED PROTEIN KINASE 2-6,SNRK2.6,SNF1-RELATED PROTEIN KINASE 2.6,SRK2E	0.883319	2.07921
g10047.t1	AT1G15350.1	DUF4050 family protein		0.856704	2.07921
g04765.t1	AT1G13080.1	cytochrome P450%2C family 71%2C subfamily B%2C polypeptide 2	CYP71B2	-1.18838	2.07921
g28587.t1	AT5G44490.1	FBD%2C F-box%2C Skp2-like and Leucine Rich Repeat domains containing protein		1.77908	2.07732
g26871.t1	AT3G44610.1	Protein kinase superfamily protein		-1.41094	2.07732
g28740.t1	AT4G00026.1	import inner membrane translocase subunit	SD3	0.756321	2.07654
g11022.t1	AT5G59380.1	methyl-CPG-binding domain 6	MBD6,ATMBD6	0.779832	2.07575
g12168.t1	AT5G19940.1	Plastid-lipid associated protein PAP / fibrillin family protein		-0.974138	2.07575
g23640.t1	AT4G20362.1	Natural antisense transcript overlaps with AT4G20360		-1.61203	2.07575
g11881.t1	AT3G45020.1	Ribosomal L18p/L5e family protein		1.03923	2.07507
g06939.t1	AT2G29630.1	thiaminC	THIC,PY,PYRIMIDINE REQUIRING	0.860621	2.07507
g12435.t1	AT5G64170.2	dentin sialophosphoprotein-like protein	LNK1,night light-inducible and clock-regulated 1	-0.931521	2.07507
g26986.t1	AT1G64500.1	Glutaredoxin family protein		-1.02042	2.07507
g00455.t1	AT4G34730.1	ribosome-binding factor A family protein	RBF1,RbfA domain-containing protein 1	-0.764062	2.07464
g00373.t1	AT4G35420.1	dihydroflavonol 4-reductase-like1	DRL1,TKPR1,tetraketide alpha-pyrone reductase 1	-1.21491	2.07358
g16478.t1	AT3G58990.1	isopropylmalate isomerase 1	IPMI1	-1.99054	2.07184
g03054.t1	AT4G36680.1	Tetratricopeptide repeat (TPR)-like superfamily protein		-0.949263	2.0715
g24958.t1	AT2G18110.1	Translation elongation factor EF1B/ribosomal protein S6 family protein		0.793445	2.06997
g13781.t1	AT1G22280.3	phytochrome-associated protein phosphatase type 2C	PAPP2C	0.929302	2.06997
g00505.t1	AT4G34290.1	SWIB/MDM2 domain superfamily protein		-0.74842	2.06918
g22741.t1	AT3G22630.1	20S proteasome beta subunit D1	PBD1,PRCGB	0.805756	2.06631
g06455.t1	AT3G06510.2	Glycosyl hydrolase superfamily protein	SFR2,ATSFR2,SENSITIVE TO FREEZING 2	-0.786662	2.06328
g16562.t1	AT2G34710.1	Homeobox-leucine zipper family protein / lipid-binding START domain-containing protein	PHB,ATHB-14,ATHB14,ARABIDOPSIS THALIANA HOMEOBOX PROTEIN 14	1.26742	2.06196
g08092.t1	AT1G26470.1	chromatin modification-like protein	SNS1,SnRK2-substrate 1	0.770973	2.06196
g22164.t1	AT2G17695.3	outer envelope protein		-0.94023	2.06117
g27269.t1	AT1G33970.1	P-loop containing nucleoside triphosphate hydrolases superfamily protein		0.689957	2.06064
g11746.t1	AT3G08530.1	Clathrin%2C heavy chain	AtCHC2,CHC2,clathrin heavy chain 2	0.872335	2.05989
g30208.t1	AT1G50370.1	Calcineurin-like metallo-phosphoesterase superfamily protein	FYPP1,AtFYPP1	0.691817	2.05989
g01034.t1	AT1G74960.1	fatty acid biosynthesis 1	FAB1,ATKAS2,ARABIDOPSIS BETA-KETOACYL-ACP SYNTHETASE 2,KAS2,BETA-KETOACYL-ACP SYNTHETASE 2	-0.768282	2.05975
g19784.t1	AT4G00700.1	C2 calcium/lipid-binding plant phosphoribosyltransferase family protein		1.13663	2.05945
g22932.t1	AT1G63610.1	hypothetical protein		-1.62881	2.0583
g12588.t1	AT2G40120.1	Protein kinase superfamily protein		0.961423	2.05475
g00670.t1	AT4G32920.1	glycine-rich protein		1.10019	2.05383
g13285.t1	AT5G18120.1	APR-like 7	APRL7,ATAPRL7,APR-like 7	0.815603	2.05105
g19075.t1	AT5G08620.1	DEA(D/H)-box RNA helicase family protein	STRS2,ATRH25,RNA HELICASE 25	-1.20878	2.051
g24249.t1	AT2G30110.1	ubiquitin-activating enzyme 1	UBA1,ATUBA1,ubiquitin-activating enzyme 1,MOS5,MODIFIER OF SNC1 5	0.848053	2.0489
g02979.t1	AT4G37390.1	Auxin-responsive GH3 family protein	BRU6	1.70758	2.04852
g18574.t1	AT4G09720.3	RAB GTPase homolog G3A	RABG3A,ATRABG3A,RAB GTPase homolog G3A	0.74701	2.04768
g05850.t1	AT3G11900.1	aromatic and neutral transporter 1	ANT1	-0.840188	2.04628
g25907.t1	AT1G17850.2	Rhodanese/Cell cycle control phosphatase superfamily protein		-1.59986	2.04105
g04766.t1	AT1G13060.2	20S proteasome beta subunit E1	PBE1	0.769924	2.04036
g06975.t1	AT2G29360.1	NAD(P)-binding Rossmann-fold superfamily protein		-1.0984	2.03566
g06146.t1	AT3G04060.1	NAC domain containing protein 46	NAC046,anac046,NAC domain containing protein 46	1.37442	2.03477
g30030.t1	AT2G17120.1	lysm domain GPI-anchored protein 2 precursor	LYM2,CL-1,CEBiP-like 1,LYP1,LysM-containing receptor protein 1	0.957926	2.03427
g05176.t1	AT4G20280.1	TBP-associated factor 11	TAF11	0.721001	2.03362
g02056.t1	AT1G04260.1	CAMV movement protein interacting protein 7	MPI7,MPIP7,CAMV MOVEMENT PROTEIN INTERACTING PROTEIN 7,PRA1.D,PRENYLATED RAB ACCEPTOR 1.D	0.943726	2.03339
g14555.t1	AT5G59010.1	kinase with tetratricopeptide repeat domain-containing protein	BSK5	2.89645	2.03272
g13874.t1	AT1G19730.1	Thioredoxin superfamily protein	ATTRX4	0.798715	2.03272
g21581.t1	AT3G18910.1	EIN2 targeting protein2	ETP2	0.85497	2.03248
g31700.t1	AT4G15096.1	hypothetical protein		-1.12947	2.03248
g16258.t1	AT1G56560.1	Plant neutral invertase family protein	A/N-InvA	-1.06912	2.02868
g17022.t1	AT1G45145.1	thioredoxin H-type 5	TRX5,ATH5,THIOREDOXIN H-TYPE 5,ATTRX5,thioredoxin H-type 5,LIV1,LOCUS OF INSENSITIVITY TO VICTORIN 1,TRX-h5,THIOREDOXIN H-TYPE 5	1.03114	2.02766
g16690.t1	AT3G48390.1	MA3 domain-containing protein		0.826078	2.02757
g30174.t1	AT3G63540.1	thylakoid lumenal protein (Mog1/PsbP/DUF1795-like photosystem II reaction center PsbP family protein)		-0.896791	2.02608
g15225.t1	AT1G49450.1	Transducin/WD40 repeat-like superfamily protein		2.23937	2.02596
g05251.t1	AT3G63270.1	nuclease		0.756114	2.02593
g05139.t1	AT4G19975.1	nucleotide-diphospho-sugar transferase family protein		1.25533	2.02495
g03084.t1	AT4G36400.1	FAD-linked oxidases family protein	D2HGDH	-0.943525	2.02495
g16340.t1	AT5G35730.1	EXS (ERD1/XPR1/SYG1) family protein		-0.944	2.0239
g08266.t1	AT5G52450.1	MATE efflux family protein		-1.45518	2.02331
g24227.t1	AT2G30320.1	Pseudouridine synthase family protein		-0.873567	2.02186
g24402.t1	AT1G35210.1	hypothetical protein		1.19387	2.02182
g14581.t1	AT2G01910.1	Microtubule associated protein (MAP65/ASE1) family protein	ATMAP65-6	-1.09367	2.02182
g20372.t1	AT3G53460.4	chloroplast RNA-binding protein 29	CP29	0.991848	2.02001
g05217.t1	AT4G20920.2	double-stranded RNA-binding domain (DsRBD)-containing protein		1.06616	2.01916
g11007.t1	AT5G59520.1	ZRT/IRT-like protein 2	ZIP2,AtZIP2	1.22724	2.01759
g08516.t1				1.83324	2.01752
g28139.t1	AT5G47860.1	Gut esterase (DUF1350)		-1.11876	2.016
g01028.t1	AT1G74910.1	ADP-glucose pyrophosphorylase family protein		-0.699719	2.01291
g13292.t1	AT5G18050.1	SAUR-like auxin-responsive protein family	SAUR22	-2.62354	2.01227
g21941.t1	AT1G51620.2	Protein kinase superfamily protein		1.57527	2.01198
g10405.t1	AT4G24200.1	Transcription elongation factor (TFIIS) family protein		-0.92515	2.01198
g27410.t1	AT4G09030.1	arabinogalactan protein 10	AGP10,ATAGP10	1.16466	2.00898
g15026.t1	AT1G53500.1	NAD-dependent epimerase/dehydratase family protein	MUM4,ATMUM4,ARABIDOPSIS THALIANA MUCILAGE-MODIFIED 4,ATRHM2,ARABIDOPSIS THALIANA RHAMNOSE BIOSYNTHESIS 2,RHM2,RHAMNOSE BIOSYNTHESIS 2	-1.47766	2.00773
g09183.t1	AT4G01850.1	S-adenosylmethionine synthetase 2	SAM-2,AtSAM2,MAT2,SAM2,S-ADENOSYLMETHIONINE SYNTHETASE 2	0.873746	2.00718
g04635.t1	AT4G26370.1	antitermination NusB domain-containing protein		-0.830208	2.00715
g26964.t1	AT1G64360.1	hypothetical protein		-1.05694	2.00688
g12941.t1	AT5G63460.4	SAP domain-containing protein		-0.977503	2.00559
g30727.t1	AT2G30710.1	Ypt/Rab-GAP domain of gyp1p superfamily protein		0.825433	2.00481
g16925.t1	AT5G58290.1	regulatory particle triple-A ATPase 3	RPT3	0.787735	2.00481
g06321.t1	AT3G05510.1	Phospholipid/glycerol acyltransferase family protein		-1.36004	2.00481
g10170.t1	AT1G14320.1	Ribosomal protein L16p/L10e family protein	SAC52,RPL10A,ribosomal protein L10 A,RPL10,ribosomal protein L10	0.988415	2.00431
g29338.t1	AT2G26260.1	3beta-hydroxysteroid-dehydrogenase/decarboxylase isoform 2	3BETAHSD/D2,AT3BETAHSD/D2,3beta-hydroxysteroid-dehydrogenase/decarboxylase isoform 2	0.899107	2.00356
g18168.t1	AT1G09290.1	hypothetical protein		0.904083	2.00062
g15135.t1	AT1G52520.1	FAR1-related sequence 6	FRS6	1.28357	1.99835
g10081.t1	AT1G15030.1	hypothetical protein (DUF789)		-1.23074	1.99772
g00973.t1	AT1G74320.1	Protein kinase superfamily protein		-1.10838	1.99541
g26390.t1	AT5G45290.2	RING/U-box superfamily protein		-1.07708	1.9922
g04147.t1	AT1G73930.1	polarity axis stabilization protein		-1.08044	1.9922
g28735.t1	AT5G47780.1	galacturonosyltransferase 4	GAUT4	-0.743972	1.9907
g27407.t1	AT4G09010.3	ascorbate peroxidase 4	TL29,APX4,ascorbate peroxidase 4	-1.12005	1.98718
g04834.t1	AT1G12440.1	A20/AN1-like zinc finger family protein		0.787451	1.98599
g21785.t1	AT1G01640.1	BTB/POZ domain-containing protein		0.727098	1.98583
g01754.t1	AT1G01640.1	BTB/POZ domain-containing protein		0.727098	1.98583
g13205.t1	AT5G18750.1	DNAJ heat shock N-terminal domain-containing protein		0.821588	1.98547
g13131.t1	AT5G19370.1	rhodanese-like domain-containing protein / PPIC-type PPIASE domain-containing protein		-0.91203	1.98547
g30387.t1	AT5G50110.1	S-adenosyl-L-methionine-dependent methyltransferases superfamily protein		-1.11078	1.98547
g31795.t1	AT1G24735.2	S-adenosyl-L-methionine-dependent methyltransferases superfamily protein		-0.659407	1.98489
g04617.t1	AT4G26510.1	uridine kinase-like 4	UKL4	-1.0456	1.98489
g22081.t1	AT1G66235.1	no-apical-meristem-associated carboxy-terminal domain protein		-1.48795	1.98489
g07661.t1	AT5G46070.1	Guanylate-binding family protein		0.835275	1.9841
g12269.t1	AT5G62710.1	Leucine-rich repeat protein kinase family protein		0.884018	1.98393
g11796.t1	AT3G07700.3	Protein kinase superfamily protein	AtSIA1,SIA1,salt-induced ABC1 kinase 1	-0.94746	1.98185
g12829.t1	AT3G47590.1	alpha/beta-Hydrolases superfamily protein		-1.25691	1.98185
g03036.t1	AT4G36860.3	LIM domain-containing protein		-0.752259	1.98108
g05475.t2	AT3G61740.1	SET domain protein 14	SDG14,ATX3	-1.60525	1.98053
g10913.t1	AT5G60340.1	P-loop containing nucleoside triphosphate hydrolases superfamily protein	AAK6,AK6,adenylate kinase 6	0.83516	1.98001
g13490.t1	AT1G20760.1	Calcium-binding EF hand family protein		0.67125	1.98001
g05056.t1	AT1G10510.1	RNI-like superfamily protein	emb2004	-0.727239	1.98001
g22646.t1	AT4G17900.1	PLATZ transcription factor family protein		0.729643	1.97996
g27665.t1	AT4G12230.1	alpha/beta-Hydrolases superfamily protein		0.766956	1.97961
g08234.t2	AT5G52660.2	Homeodomain-like superfamily protein		1.13806	1.97627
g18921.t1	AT3G28140.1	RNA ligase/cyclic nucleotide phosphodiesterase family protein		0.823472	1.97521
g27338.t1	AT3G43440.1	jasmonate-zim-domain protein 11	JAZ11,TIFY3A	0.849828	1.97454
g05425.t1	AT3G61740.1	SET domain protein 14	SDG14,ATX3	-1.00404	1.97454
g03359.t1	AT2G34620.1	Mitochondrial transcription termination factor family protein		-1.10515	1.97454
g03523.t1	AT2G36230.1	Aldolase-type TIM barrel family protein	APG10,HISN3	-1.11198	1.97454
g29090.t2	AT5G23870.3	Pectinacetylesterase family protein	PAE9,pectin acetylesterase 9	-1.37153	1.97454
g17376.t1	AT2G42880.1	MAP kinase 20	MPK20,ATMPK20,MAP kinase 20	-0.886406	1.97408
g23124.t1	AT4G16155.1	dihydrolipoamide dehydrogenase		-0.900389	1.97348
g14501.t1	AT2G01180.3	phosphatidic acid phosphatase 1	PAP1,ATLPP1,ATPAP1,phosphatidic acid phosphatase 1,LPP1,LIPID PHOSPHATE PHOSPHATASE 1	1.1744	1.97283
g23437.t1	AT5G56370.1	F-box/RNI-like/FBD-like domains-containing protein		-1.48262	1.97283
g17048.t1	AT1G44770.1	elongation factor		0.748732	1.97257
g16711.t1	AT3G48590.1	nuclear factor Y%2C subunit C1	NF-YC1,ATHAP5A,HAP5A	-0.956532	1.97257
g24932.t1	AT3G58060.1	Cation efflux family protein		-0.82022	1.97214
g17369.t1	AT2G42820.1	HVA22-like protein F	HVA22F	-1.34038	1.97214
g23014.t1	AT5G53150.2	DnaJ heat shock amino-terminal domain protein		0.792497	1.97205
g02701.t1	AT4G38240.1	alpha-1%2C3-mannosyl-glycoprotein beta-1%2C2-N-acetylglucosaminyltransferase	CGL1,CGL,COMPLEX GLYCAN LESS,GNTI,N-ACETYLGLUCOSAMINYLTRANSFERASE I	0.743746	1.97205
g29954.t1	AT1G54820.1	Protein kinase superfamily protein		-1.65242	1.97122
g13170.t1	AT5G19070.1	SNARE associated Golgi protein family		-1.13154	1.96988
g17124.t1	AT4G17460.1	Homeobox-leucine zipper protein 4 (HB-4) / HD-ZIP protein	HAT1	-1.10136	1.96873
g27528.t1	AT2G25190.1	PPPDE putative thiol peptidase family protein		-1.26564	1.96422
g07668.t1	AT5G46150.1	LEM3 (ligand-effect modulator 3) family protein / CDC50 family protein		1.01803	1.96367
g29421.t1	AT3G23160.1	plant/protein (DUF668)		0.981419	1.96367
g08424.t1	AT5G51230.1	VEFS-Box of polycomb protein	EMF2,AtEMF2,CYR1,VEF2,CYTOKININ RESISTANT 1	-0.836452	1.96367
g17289.t1	AT2G42220.1	Rhodanese/Cell cycle control phosphatase superfamily protein		-1.23977	1.96367
g13890.t1	AT1G19570.1	dehydroascorbate reductase	DHAR1,ATDHAR1,DHAR5,DEHYDROASCORBATE REDUCTASE 5	-0.811024	1.96181
g20815.t1	AT5G38220.1	alpha/beta-Hydrolases superfamily protein		-1.42812	1.96181
g02374.t1	AT1G07180.1	alternative NAD(P)H dehydrogenase 1	NDA1,ATNDI1,ARABIDOPSIS THALIANA INTERNAL NON-PHOSPHORYLATING NAD ( P ) H DEHYDROGENASE	-1.01802	1.95998
g03007.t1	AT4G36990.1	heat shock factor 4	HSF4,AT-HSFB1,ARABIDOPSIS THALIANA CLASS B HEAT SHOCK FACTOR B1,ATHSF4,ARABIDOPSIS THALIANA HEAT SHOCK FACTOR 4,HSFB1,CLASS B HEAT SHOCK FACTOR B1,TBF1,TL1-binding transcription factor 1	1.07101	1.95966
g20163.t1	AT4G15090.1	FRS (FAR1 Related Sequences) transcription factor family	FAR1	0.951731	1.95966
g28608.t1	AT5G44340.1	tubulin beta chain 4	TUB4	0.774811	1.95929
g12321.t1	AT5G63140.1	purple acid phosphatase 29	PAP29,ATPAP29,purple acid phosphatase 29	-1.35033	1.95819
g02652.t1	AT3G01720.1	peptidyl serine alpha-galactosyltransferase		-1.00807	1.95775
g12399.t1	AT5G63850.1	amino acid permease 4	AAP4	-0.970701	1.9566
g11002.t1	AT5G59560.1	sensitivity to red light reduced protein (SRR1)	SRR1	0.725385	1.95626
g25768.t1	AT2G31090.1	transmembrane protein		0.748183	1.95556
g06756.t1	AT3G14930.1	Uroporphyrinogen decarboxylase	HEME1	-0.843479	1.95556
g11533.t1	AT3G55060.1	CAP-gly domain linker		0.90276	1.95489
g14793.t1	AT1G68000.1	phosphatidylinositol synthase 1	PIS1,ATPIS1,phosphatidylinositol synthase 1,ATPIS,PHOSPHATIDYLINOSITOL SYNTHASE	0.753404	1.95488
g25488.t1	AT3G44200.1	serine/threonine-protein kinase NEK5	NEK6,ATNEK6,NIMA-RELATED KINASE6,IBO1	-1.18784	1.95488
g05888.t1	AT3G11490.1	rac GTPase activating protein		0.844327	1.95432
g16375.t1	AT2G05320.1	beta-1%2C2-N-acetylglucosaminyltransferase II		0.816123	1.95332
g17616.t1	AT1G32850.1	ubiquitin-specific protease 11	UBP11	0.705866	1.95332
g27909.t1	AT5G01820.1	serine/threonine protein kinase 1	SR1,ATCIPK14,ATSR1,serine/threonine protein kinase 1,CIPK14,CBL-INTERACTING PROTEIN KINASE 14,PKS24,SOS2-like protein kinase 24,SnRK3.15,SNF1-RELATED PROTEIN KINASE 3.15	-1.10376	1.95332
g17096.t1	AT4G17670.1	senescence-associated family protein (DUF581)		1.62335	1.95327
g20867.t1	AT2G20230.1	Tetraspanin family protein		-0.756965	1.95327
g17433.t1	AT1G48380.2	root hair initiation protein root hairless 1 (RHL1)	RHL1,HYP7,HYPOCOTYL 7	0.919796	1.95295
g26801.t1	AT3G03640.1	beta glucosidase 25	BGLU25,GLUC	0.832809	1.95195
g21044.t1	AT1G67350.1	NADH-ubiquinone oxidoreductase		0.748091	1.95085
g15789.t1	AT5G03990.1	FK506-binding-like protein		0.882008	1.95013
g30195.t1	AT3G63310.1	Bax inhibitor-1 family protein	BIL4,AtLFG2,LFG2,LIFEGUARD 2	-0.736176	1.95013
g31808.t1	AT1G12810.2	proline-rich family protein		0.700614	1.94917
g06571.t1	AT3G16420.1	PYK10-binding protein 1	PBP1,JAL30,JACALIN-RELATED LECTIN 30,PBPI	-2.59656	1.94666
g24766.t1	AT5G64090.1	hyccin		-1.50375	1.94638
g24330.t1	AT1G49170.1	hypothetical protein		0.788973	1.94549
g13151.t1	AT5G19180.1	E1 C-terminal related 1	ECR1	0.737723	1.94495
g06599.t1	AT3G16180.1	Major facilitator superfamily protein	NRT1.12,nitrate transporter 1.12	-0.878018	1.9443
g21743.t1	AT4G21520.1	Transducin/WD40 repeat-like superfamily protein		-1.35608	1.9443
g12793.t1	AT3G47090.1	Leucine-rich repeat protein kinase family protein		1.08167	1.94374
g12341.t1	AT5G63370.1	Protein kinase superfamily protein	CDKG1,cyclin-dependent kinase G1	0.77297	1.94374
g09644.t1	AT2G46790.1	pseudo-response regulator 9	PRR9,APRR9,Arabidopsis pseudo-response regulator 9,TL1,TOC1-LIKE PROTEIN 1	-1.2777	1.94251
g19104.t1	AT5G09300.1	Thiamin diphosphate-binding fold (THDP-binding) superfamily protein		-0.898153	1.94145
g01152.t1	AT1G76020.1	Thioredoxin superfamily protein		-0.8556	1.93887
g07029.t1	AT2G28840.1	hypothetical protein	XBAT31	0.735957	1.93874
g18916.t1	AT3G28210.1	zinc finger (AN1-like) family protein	PMZ	1.58883	1.93864
g01725.t1	AT1G01830.1	ARM repeat superfamily protein		-0.925148	1.93658
g00643.t1	AT4G33110.1	S-adenosyl-L-methionine-dependent methyltransferases superfamily protein		-1.05388	1.93402
g08287.t1	AT4G04077.1	Natural antisense transcript overlaps with AT4G04078		-1.38526	1.93402
g22527.t1	AT3G19508.1	complex 1 protein%2C LYR family protein		0.907515	1.93249
g14860.t1	AT3G51670.1	SEC14 cytosolic factor family protein / phosphoglyceride transfer family protein		0.778123	1.93122
g17146.t1	AT4G17245.1	RING/U-box superfamily protein		-1.02493	1.9288
g11284.t1	AT3G21755.1	Natural antisense transcript overlaps with AT3G21760		-0.989583	1.92826
g25957.t1	AT1G65845.1	transmembrane protein		1.18962	1.9268
g04578.t1	AT4G26860.2	Putative pyridoxal phosphate-dependent enzyme%2C YBL036C type		-1.09628	1.92664
g02477.t1	AT3G02870.1	Inositol monophosphatase family protein	VTC4	-0.875144	1.92608
g10708.t1	AT5G12350.1	Regulator of chromosome condensation (RCC1) family with FYVE zinc finger domain-containing protein		0.843108	1.92581
g24454.t1	AT2G41630.1	transcription factor IIB	TFIIB,AtTFIIB1,TFIIB1,transcription factor IIB 1	-1.04158	1.92581
g14971.t1	AT3G50685.1	anti-muellerian hormone type-2 receptor		-1.15687	1.92547
g16741.t1	AT3G48890.1	membrane-associated progesterone binding protein 3	MAPR3,ATMAPR3,ARABIDOPSIS THALIANA MEMBRANE-ASSOCIATED PROGESTERONE BINDING PROTEIN 3,ATMP2,MSBP2,MEMBRANE STEROID BINDING PROTEIN 2	0.740952	1.92448
g05875.t1	AT3G11630.1	Thioredoxin superfamily protein		-0.768651	1.92334
g05041.t1	AT1G10620.1	Protein kinase superfamily protein	PERK11,AtPERK11,proline-rich extensin-like receptor kinase 11	0.832025	1.92289
g11785.t1	AT3G07800.1	Thymidine kinase	TK1a,AtTK1a	0.791457	1.92289
g10827.t1	AT5G61220.1	LYR family of Fe/S cluster biogenesis protein		-0.947835	1.92289
g27364.t1	AT2G26080.1	glycine decarboxylase P-protein 2	GLDP2,AtGLDP2,glycine decarboxylase P-protein 2	-0.873914	1.92212
[truncated: 1,380 more rows]

## Sheet: 15L
List of differentially expressed genes (DEGs) between TuMV-inoculated and mock-inoculated plants in inoculated leaves under cold condition at 15 dpi. DEGs are listed in descending order of -log10 FDR value. Log2 fold changes (TuMV/Mock) are also shown.
[truncated: 1,329 more rows]

[truncated: 6 more sheets: 28H, 28L, 8H_S, 15H_S, 28H_S, 28L_S]
